# Supplementary material for: Ethyl 2-[3-(4-nitro­benzo­yl)thio­ureido]benzoate
Source: Acta Crystallogr Sect E Struct Rep Online. 2010 Mar 31;66(Pt 4):o980. doi: 10.1107/S1600536810011116 (PMC2984025; doi:10.1107/S1600536810011116)
Supplement: Supplementary file 2 [file e-66-0o980-Isup2.hkl]

# 
# h,k,l, Fc-squared, Fo-squared, sigma(Fo-squared) and status flag 
# 
data_I
_shelx_title '  wt2016w-SohailSaeed'sSS-82#1_14-Feb-2010' 
_shelx_refln_list_code          4 
_shelx_F_calc_maximum      266.36 
_exptl_crystal_F_000      1552.00 
_reflns_d_resolution_high  0.7500 
 
loop_ 
 _symmetry_equiv_pos_as_xyz 
 'x, y, z' 
 '-x+1/2, y+1/2, z' 
 'x, -y+1/2, z+1/2' 
 '-x+1/2, -y, z+1/2' 
 '-x, -y, -z' 
 'x-1/2, -y-1/2, -z' 
 '-x, y-1/2, -z-1/2' 
 'x-1/2, y, -z-1/2' 
 
_cell_length_a     9.0698 
_cell_length_b    15.7780 
_cell_length_c    24.8893 
_cell_angle_alpha  90.000 
_cell_angle_beta   90.000 
_cell_angle_gamma  90.000 
 
_shelx_F_squared_multiplier     1.000 
 
loop_ 
 _refln_index_h 
 _refln_index_k 
 _refln_index_l 
 _refln_F_squared_calc 
 _refln_F_squared_meas 
 _refln_F_squared_sigma 
 _refln_observed_status 
   2   0   0    70949.84    73257.55   2384.71 o 
   4   0   0      472.49      425.95     16.84 o 
   6   0   0      893.23      798.40     29.96 o 
   8   0   0     3880.17     3601.94     87.47 o 
  10   0   0      129.44      144.52     24.67 o 
   2   1   0    20226.75    21004.75    291.15 o 
   4   1   0    13319.04    13717.19    125.41 o 
   6   1   0      209.66      192.66     11.93 o 
   8   1   0      942.30      883.03     26.30 o 
  10   1   0     1574.86     1446.53     37.95 o 
   0   2   0      417.18      512.92     13.62 o 
   2   2   0    56852.10    58893.58    788.93 o 
   4   2   0     5644.58     5865.97     94.37 o 
   6   2   0      325.61      242.66     10.35 o 
   8   2   0        0.12       -9.93      9.93 o 
  10   2   0       73.22       46.06     15.31 o 
   2   3   0     1077.81     1343.74     16.16 o 
   4   3   0     1506.46     1470.80     21.63 o 
   6   3   0       20.18       -1.74      7.24 o 
   8   3   0     1575.03     1357.45     37.64 o 
  10   3   0       66.89       86.82     16.69 o 
   0   4   0     7760.26     7596.33    142.02 o 
   2   4   0        3.42       -2.63      3.23 o 
   4   4   0     7130.95     7300.89     81.32 o 
   6   4   0     2360.24     2376.32     33.99 o 
   8   4   0       85.06       61.13     13.57 o 
  10   4   0       47.33       40.61     14.55 o 
   2   5   0     8745.34     8981.98     74.71 o 
   4   5   0        1.44        3.12      4.08 o 
   6   5   0     1028.34     1048.61     20.26 o 
   8   5   0        0.29      -10.46     10.99 o 
  10   5   0       43.62       83.67     24.02 o 
   0   6   0     3383.06     3430.79     71.43 o 
   2   6   0     5311.29     5331.06     52.22 o 
   4   6   0       42.31       26.47      6.07 o 
   6   6   0     1798.24     1810.81     28.98 o 
   8   6   0       71.43       69.54     13.25 o 
  10   6   0       59.51       57.40     16.27 o 
   2   7   0     2757.22     3116.15     29.47 o 
   4   7   0     1569.38     1421.87     20.10 o 
   6   7   0     1249.09     1234.55     26.37 o 
   8   7   0      193.27      225.82     17.16 o 
  10   7   0       97.72      107.93     17.46 o 
   0   8   0     1249.99     1256.76     35.56 o 
   2   8   0     4484.66     4106.27     37.93 o 
   4   8   0     2717.26     2551.24     30.96 o 
   6   8   0     1795.99     1672.75     28.55 o 
   8   8   0        2.30       -3.75     10.63 o 
  10   8   0        1.50       -5.02     14.25 o 
   2   9   0      133.13      202.72      7.76 o 
   4   9   0      162.57      196.71     15.18 o 
   6   9   0      465.79      384.87     13.92 o 
   8   9   0      183.92      214.88     19.28 o 
  10   9   0        2.52      -13.54     13.54 o 
   0  10   0      231.85      177.62     10.87 o 
   2  10   0      931.67      874.19     15.90 o 
   4  10   0      280.83      219.57      9.48 o 
   6  10   0      364.40      336.61     14.03 o 
   8  10   0       81.67       81.79     16.72 o 
  10  10   0      219.50      192.85     43.70 o 
   2  11   0     2726.39     2765.64     38.55 o 
   4  11   0      226.65      230.92     10.01 o 
   6  11   0        4.67       11.61      9.46 o 
   8  11   0      288.28      239.86     18.92 o 
  10  11   0       54.01       75.60     17.15 o 
   0  12   0        6.23       10.86     13.09 o 
   2  12   0      663.74      639.55     16.48 o 
   4  12   0      321.00      267.02     10.86 o 
   6  12   0       20.22       32.77     10.63 o 
   8  12   0       18.80       12.17     12.13 o 
   2  13   0       12.03        1.62      9.94 o 
   4  13   0       32.65       24.61      8.26 o 
   6  13   0       15.40       11.53     10.51 o 
   8  13   0       12.44       31.47     17.58 o 
   0  14   0     1370.47     1435.19     32.73 o 
   2  14   0      564.45      583.50     17.62 o 
   4  14   0      115.11      155.45     14.27 o 
   6  14   0      612.44      621.29     22.95 o 
   8  14   0        0.71        5.30     14.22 o 
   2  15   0        8.31       17.64     12.76 o 
   4  15   0      624.97      580.86     16.49 o 
   6  15   0        1.31        0.08     11.46 o 
   8  15   0       58.97       71.70     17.23 o 
   0  16   0       17.87      -13.13     13.13 o 
   2  16   0     1018.42      868.51     22.17 o 
   4  16   0       38.05       37.71     13.79 o 
   6  16   0        0.01        3.49     11.52 o 
   2  17   0      446.55      471.82     95.94 o 
   4  17   0        7.38       28.28     14.12 o 
   6  17   0       23.27       26.93     17.17 o 
   0  18   0       12.84       47.67     21.41 o 
   2  18   0        2.62        5.67     20.20 o 
   4  18   0      221.91      316.95     88.79 o 
   6  18   0      128.61      142.02     28.30 o 
   4  19   0       14.52       19.90     20.28 o 
   0  20   0      144.91      144.36     28.60 o 
   2  20   0      191.78      170.70     30.04 o 
   1   1   1      466.12      635.09      9.05 o 
   2   1   1      580.32      792.05      7.60 o 
   3   1   1     6247.78     7025.26     61.21 o 
   4   1   1      410.25      390.78      5.30 o 
   5   1   1        1.81        3.27      2.96 o 
   6   1   1     1093.16     1020.33     14.64 o 
   7   1   1        9.56       19.58      6.95 o 
   8   1   1      240.41      229.05     11.42 o 
   9   1   1       27.89       42.49      9.39 o 
  10   1   1        0.10        8.81      9.57 o 
  11   1   1        6.17        5.10     14.52 o 
   0   2   1     7383.80     8118.88     86.52 o 
   1   2   1     5637.89     5695.86     37.32 o 
   2   2   1    10581.38    11035.71     71.03 o 
   3   2   1     1060.65     1079.63     10.21 o 
   4   2   1     5646.79     5550.28     40.68 o 
   5   2   1      644.18      576.18      7.75 o 
   6   2   1     1195.33     1162.09     14.36 o 
   7   2   1      218.62      193.01      9.72 o 
   8   2   1      563.95      483.78     20.91 o 
   9   2   1        2.17        0.11      7.88 o 
  10   2   1       12.59        9.83      9.94 o 
  11   2   1      101.35      128.63     13.74 o 
   1   3   1        6.74       33.15      2.53 o 
   2   3   1       43.29       74.97      3.09 o 
   3   3   1      405.91      446.89      6.26 o 
   4   3   1      457.55      419.20      6.28 o 
   5   3   1      792.66      924.37     13.86 o 
   6   3   1      563.47      551.35      9.98 o 
   7   3   1      594.03      596.00     16.76 o 
   8   3   1      524.82      487.50     14.22 o 
   9   3   1      120.28      146.94     12.30 o 
  10   3   1       21.11       16.09      9.50 o 
  11   3   1        3.14        1.35      9.06 o 
   0   4   1      100.67      115.76      7.61 o 
   1   4   1    12332.20    12346.72     88.42 o 
   2   4   1        0.45        6.64      3.38 o 
   3   4   1       12.07       33.30      3.99 o 
   4   4   1      971.98     1093.31     11.33 o 
   5   4   1      285.53      334.42      7.59 o 
   6   4   1       20.58       37.86      5.75 o 
   7   4   1      280.22      291.87     11.04 o 
   8   4   1        1.05       -6.45      6.87 o 
   9   4   1       26.92       55.37      9.72 o 
  10   4   1      349.06      332.66     13.80 o 
  11   4   1        9.43        7.15     10.06 o 
   1   5   1      157.45      135.83      3.66 o 
   2   5   1     4915.28     5335.03     34.37 o 
   3   5   1      786.99      967.63      9.28 o 
   4   5   1      357.81      457.20      6.27 o 
   5   5   1     1395.15     1402.06     16.20 o 
   6   5   1      222.21      241.71      7.88 o 
   7   5   1      108.51       98.21      8.52 o 
   8   5   1       89.86      101.34     10.35 o 
   9   5   1        7.13       -4.32      8.11 o 
  10   5   1      424.61      379.74     14.50 o 
  11   5   1       23.24       26.29     10.48 o 
   0   6   1    13159.44    14222.13    185.36 o 
   1   6   1      935.94      977.32      8.92 o 
   2   6   1      832.84      760.75      7.65 o 
   3   6   1     2805.69     2990.67     20.32 o 
   4   6   1     2040.65     1927.67     15.38 o 
   5   6   1       89.34      107.68      6.32 o 
   6   6   1      185.21      188.17     10.52 o 
   7   6   1        7.22        7.69      7.75 o 
   8   6   1      770.86      691.11     18.29 o 
   9   6   1        7.73       -3.19      8.37 o 
  10   6   1       91.15      112.38     12.33 o 
  11   6   1       11.86        5.50     10.09 o 
   1   7   1      207.87      202.34      5.52 o 
   2   7   1     1005.74     1002.71      8.76 o 
   3   7   1      704.77      765.58      8.14 o 
   4   7   1      166.55      167.95      8.10 o 
   5   7   1        0.88       -0.05      4.34 o 
   6   7   1       58.65       85.73      7.34 o 
   7   7   1       51.73       92.72      8.05 o 
   8   7   1      178.25      205.30     12.90 o 
   9   7   1        2.39        3.23      8.87 o 
  10   7   1       45.39       58.93     11.63 o 
  11   7   1        0.81        1.61     10.36 o 
   0   8   1       44.29       63.40      6.95 o 
   1   8   1        4.54       -3.74      3.74 o 
   2   8   1      162.43      124.16      8.16 o 
   3   8   1       17.31       23.65      3.44 o 
   4   8   1     1638.49     1656.41     16.19 o 
   5   8   1       42.30       54.04      5.97 o 
   6   8   1      769.74      717.05     12.65 o 
   7   8   1        1.88       -0.24      6.29 o 
   8   8   1       72.86       95.60     13.05 o 
   9   8   1       83.51       72.16     12.59 o 
  10   8   1       35.89       35.36     10.62 o 
  11   8   1        0.02       -2.17     10.72 o 
   1   9   1      863.07      835.27     10.41 o 
   2   9   1      317.74      303.37      6.30 o 
   3   9   1      945.85      824.51      9.05 o 
   4   9   1     1202.05     1128.12     13.02 o 
   5   9   1       14.72       11.78      4.93 o 
   6   9   1       38.37       64.73      8.67 o 
   7   9   1       17.76       33.88      7.26 o 
   8   9   1      416.75      370.21     12.23 o 
   9   9   1       85.49       95.91     16.94 o 
  10   9   1       48.11       53.08     11.80 o 
   0  10   1      775.29      712.45     13.18 o 
   1  10   1      304.75      339.50      7.14 o 
   2  10   1     1893.12     1928.55     17.67 o 
   3  10   1      413.93      432.78      8.47 o 
   4  10   1      297.32      272.98      7.21 o 
   5  10   1       38.97       21.75      5.60 o 
   6  10   1     1123.68     1010.49     15.79 o 
   7  10   1       10.32        7.54      6.73 o 
   9  10   1        5.62        3.68      9.25 o 
  10  10   1       11.78       11.56     10.30 o 
   1  11   1      930.87      876.05     15.74 o 
   2  11   1       33.46       43.46      5.35 o 
   3  11   1       10.34       10.65      4.36 o 
   4  11   1       88.59      109.60      6.53 o 
   5  11   1        4.91        1.98      5.98 o 
   6  11   1        7.78       27.74      6.62 o 
   7  11   1        0.18        2.08      6.99 o 
   8  11   1      123.47      125.14     10.53 o 
   9  11   1       21.27       26.77     10.77 o 
  10  11   1       11.09       14.76     11.41 o 
   0  12   1     1157.51     1063.83     17.88 o 
   1  12   1     1098.61     1134.09     15.41 o 
   2  12   1       19.12       23.98      6.18 o 
   3  12   1       68.27       71.27      5.61 o 
   4  12   1      278.62      277.70      7.84 o 
   5  12   1        2.39       -1.47      5.58 o 
   6  12   1       69.70       90.31      8.67 o 
   7  12   1        9.28       -4.20      7.09 o 
   8  12   1       92.31      128.92     10.98 o 
   9  12   1       12.78       -2.81     10.38 o 
   1  13   1      384.79      342.17      8.74 o 
   2  13   1      606.35      557.90     11.57 o 
   3  13   1      189.57      223.98     12.03 o 
   4  13   1       23.31       19.78      6.04 o 
   5  13   1       25.51       33.48      6.61 o 
   6  13   1        3.72        3.01      7.09 o 
   7  13   1        6.68        4.97      8.33 o 
   8  13   1      157.64      157.05     12.08 o 
   9  13   1       17.42       17.23     10.52 o 
   0  14   1       45.55       42.34      9.65 o 
   1  14   1      921.77      932.89     13.00 o 
   2  14   1      703.84      610.21     11.43 o 
   3  14   1      804.83      806.17     18.19 o 
   5  14   1       42.28       44.38      7.21 o 
   6  14   1      177.22      223.13     12.82 o 
   7  14   1        0.46        2.15      7.92 o 
   8  14   1        3.41        3.09      9.66 o 
   9  14   1       32.52       36.89     13.33 o 
   1  15   1       54.74      110.70     10.21 o 
   2  15   1      105.81      165.37     10.54 o 
   3  15   1       59.92       64.56     11.97 o 
   4  15   1      113.89      143.37      9.71 o 
   5  15   1        7.15       16.70      7.46 o 
   6  15   1       22.18       19.23      8.89 o 
   7  15   1        3.91        6.25      8.37 o 
   8  15   1       77.88       89.97     11.94 o 
   0  16   1     1953.71     2021.19     35.47 o 
   1  16   1      148.51      196.46     10.61 o 
   2  16   1        6.98        5.24      8.09 o 
   3  16   1       82.64       75.39     10.04 o 
   4  16   1        6.52        7.47      8.49 o 
   5  16   1       79.01       89.59      8.82 o 
   6  16   1      155.28      189.89     17.63 o 
   7  16   1        4.33        0.61      9.56 o 
   1  17   1       33.16       44.61      9.93 o 
   3  17   1       12.66       21.22     11.08 o 
   4  17   1      128.20      182.02     20.04 o 
   5  17   1       53.48       53.98     13.22 o 
   6  17   1       31.32       32.53     11.95 o 
   7  17   1        5.89       13.69     12.50 o 
   0  18   1      178.30      204.33     20.45 o 
   1  18   1        0.62       -9.11      9.11 o 
   2  18   1       25.84       16.31     12.70 o 
   3  18   1       18.39       12.86     12.57 o 
   4  18   1        1.22       11.12     10.36 o 
   5  18   1        4.00        6.17     11.99 o 
   6  18   1        3.11       17.56     17.83 o 
   1  19   1       10.63       -2.06     10.62 o 
   2  19   1        0.01       15.06     20.05 o 
   3  19   1        2.04       -3.64     14.38 o 
   4  19   1       31.11       12.31     12.62 o 
   5  19   1       41.67      103.81     40.33 o 
   0  20   1       40.84        8.76     26.63 o 
   1  20   1       10.45       25.18     11.96 o 
   2  20   1       59.68       66.40     17.28 o 
   3  20   1       22.83       13.40     15.68 o 
   0   0   2     6487.20     6509.40     88.00 o 
   1   0   2     1769.39     1679.81     15.67 o 
   2   0   2     5564.32     4696.56     44.26 o 
   3   0   2       14.19       13.41     11.11 o 
   4   0   2     2774.22     3009.76    114.17 o 
   5   0   2      484.79      531.85     10.67 o 
   6   0   2     1245.86     1128.12     25.76 o 
   7   0   2     3010.30     2765.12     48.95 o 
   8   0   2     1869.76     1721.75     37.80 o 
   9   0   2        9.14       20.30     12.13 o 
  10   0   2       32.22       64.17     15.34 o 
  11   0   2       39.46      313.47     30.04 o 
   1   1   2     1316.57     1613.74     11.03 o 
   2   1   2     9513.52     9593.39     66.10 o 
   3   1   2    15880.52    16983.30    115.73 o 
   4   1   2      222.53      194.84      9.18 o 
   5   1   2     1275.86     1160.61     13.44 o 
   6   1   2     1066.64     1012.39     15.61 o 
   7   1   2      472.10      484.77     12.92 o 
   8   1   2      309.51      299.33     11.88 o 
   9   1   2        6.67       27.11      8.74 o 
  10   1   2      776.82      697.24     18.49 o 
  11   1   2       19.05       51.72     11.87 o 
   0   2   2     5852.88     5645.89     61.53 o 
   1   2   2     8006.96     8483.22     51.96 o 
   2   2   2    36118.98    36324.82    219.55 o 
   3   2   2     6203.49     6525.38     46.47 o 
   4   2   2     1001.91      889.71     10.83 o 
   5   2   2      365.31      380.66      6.52 o 
   6   2   2      226.71      181.05      8.84 o 
   7   2   2      437.83      432.78     12.17 o 
   8   2   2        0.28       -5.10      7.45 o 
   9   2   2       27.11       17.82      8.37 o 
  10   2   2       50.63       59.72     10.61 o 
  11   2   2        0.36        4.65     10.01 o 
   1   3   2     1466.73     1513.19     10.35 o 
   2   3   2     6610.93     6784.51     42.21 o 
   3   3   2     2776.51     3181.44     21.64 o 
   4   3   2      531.83      396.71      6.38 o 
   5   3   2     1658.64     1834.95     18.76 o 
   6   3   2      392.43      383.77      8.59 o 
   7   3   2       43.72       33.56     10.03 o 
   8   3   2      739.82      719.76     16.62 o 
   9   3   2      324.20      301.18     12.58 o 
  10   3   2       24.45       35.51     10.18 o 
  11   3   2        3.44       14.57     10.33 o 
   0   4   2    21751.33    22805.42    276.42 o 
   1   4   2      638.70      754.66      6.92 o 
   2   4   2    11733.08    11825.01     95.99 o 
   3   4   2     2368.62     2519.01     17.88 o 
   4   4   2     6968.12     6712.00     45.86 o 
   5   4   2       77.24      121.94      6.37 o 
   6   4   2      187.69      184.51     10.97 o 
   7   4   2      478.63      549.05     32.10 o 
   8   4   2      517.09      551.19     14.93 o 
   9   4   2       25.12       27.89      9.28 o 
  10   4   2       63.33       82.41     11.75 o 
  11   4   2      107.59      100.80     15.02 o 
   1   5   2        3.87       31.15      3.75 o 
   2   5   2      469.34      373.74      4.83 o 
   3   5   2     2037.46     2166.96     16.18 o 
   4   5   2      190.46      169.75      4.95 o 
   5   5   2      583.42      529.29      9.54 o 
   6   5   2      707.23      656.24     11.36 o 
   7   5   2        0.69        3.43      6.20 o 
   8   5   2      155.97      197.22     12.57 o 
   9   5   2       66.76       55.18      9.94 o 
  10   5   2       35.91       55.82     10.81 o 
  11   5   2       13.10       24.14     10.60 o 
   0   6   2     1004.79     1280.68     18.66 o 
   1   6   2      169.25      235.58      4.41 o 
   2   6   2     2655.87     2919.41     19.53 o 
   3   6   2        3.88        1.72      2.73 o 
   4   6   2     1427.60     1536.34     13.07 o 
   5   6   2       47.70       65.85      7.41 o 
   6   6   2      190.94      191.79     10.01 o 
   7   6   2        0.13        1.00      6.02 o 
   8   6   2       23.63       39.77      9.37 o 
   9   6   2       87.67       96.35     11.18 o 
  10   6   2       47.65       53.97     11.09 o 
  11   6   2        7.56        5.02     10.11 o 
   1   7   2       87.48      139.84      6.89 o 
   2   7   2     1577.44     1546.34     14.42 o 
   3   7   2     7326.03     7984.07     48.53 o 
   4   7   2      347.91      368.05      6.76 o 
   5   7   2        6.94       12.06      4.92 o 
   6   7   2       15.77       23.34      5.90 o 
   7   7   2      393.08      343.73      9.87 o 
   8   7   2       50.07       48.27      9.32 o 
   9   7   2       88.93       96.48     11.50 o 
  10   7   2      145.58      164.64     24.95 o 
  11   7   2       22.44       33.38     13.66 o 
   0   8   2     4267.10     4622.61     54.38 o 
   1   8   2      795.23      781.40      9.66 o 
   2   8   2      248.62      224.85      4.99 o 
   3   8   2       11.88        3.90      3.15 o 
   4   8   2      595.58      633.78      9.09 o 
   5   8   2       11.27       -1.10      4.56 o 
   6   8   2      151.87      201.54     13.51 o 
   7   8   2       42.23       50.72      7.38 o 
   8   8   2       43.72       38.94      9.76 o 
   9   8   2      165.31      194.93     19.10 o 
  10   8   2       17.04       10.28     10.22 o 
  11   8   2       48.09       64.78     14.99 o 
   1   9   2      820.82      812.76     10.32 o 
   2   9   2     1001.19      977.06     10.98 o 
   3   9   2      575.12      566.95     12.93 o 
   4   9   2      636.89      653.74     11.47 o 
   5   9   2      594.15      531.60      9.98 o 
   6   9   2      148.44      191.48     11.36 o 
   7   9   2       13.87       12.23      7.52 o 
   8   9   2        9.35        2.31      8.16 o 
   9   9   2       64.51       76.28     12.29 o 
  10   9   2       11.08       -4.48      9.80 o 
   0  10   2      376.04      349.78     10.93 o 
   1  10   2        1.17        5.05      3.92 o 
   2  10   2      453.13      455.77      8.07 o 
   3  10   2      140.96      172.85      6.11 o 
   4  10   2      467.38      452.72      8.59 o 
   5  10   2       34.41       24.92      5.58 o 
   6  10   2      109.82      133.43      8.77 o 
   7  10   2       27.47       22.28      7.24 o 
   8  10   2      149.93      198.72     13.40 o 
   9  10   2        0.69       -5.11      9.29 o 
  10  10   2      124.47      135.41     16.34 o 
   2  11   2      212.80      207.26      7.07 o 
   3  11   2      688.38      626.58      9.05 o 
   4  11   2       11.80        5.00      4.74 o 
   5  11   2      123.38      129.74      8.34 o 
   6  11   2       72.92       94.04      8.36 o 
   7  11   2       21.14       14.43      7.32 o 
   8  11   2       85.14      106.71     10.02 o 
   9  11   2       32.89       54.87     12.10 o 
  10  11   2       75.14       97.08     13.85 o 
   0  12   2      132.53      169.06     11.55 o 
   1  12   2      472.96      482.45      9.36 o 
   2  12   2     1613.65     1513.91     18.63 o 
   3  12   2      163.57      164.28      6.97 o 
   4  12   2      581.18      558.37     10.10 o 
   5  12   2      988.41      797.76     13.19 o 
   6  12   2       15.53        2.90      7.01 o 
   7  12   2      126.65      126.96     10.09 o 
   8  12   2       19.71       23.46      8.92 o 
   9  12   2      108.83       95.33     13.28 o 
   1  13   2      100.37      104.92      7.47 o 
   2  13   2     1353.72     1285.14     17.46 o 
   3  13   2       90.22      116.92      6.79 o 
   4  13   2       48.33       54.18      6.64 o 
   5  13   2       41.44       45.02      8.79 o 
   6  13   2        2.63        3.96      7.17 o 
   7  13   2       60.88       91.37     10.92 o 
   8  13   2        0.42        7.05      8.68 o 
   9  13   2       11.08       15.64     11.82 o 
   0  14   2     1404.03     1326.22     22.01 o 
   1  14   2        3.79       10.21      7.03 o 
   2  14   2      965.71      954.10     16.97 o 
   3  14   2      498.75      417.82     12.10 o 
   4  14   2      234.58      257.66      8.46 o 
   5  14   2      345.38      304.83     10.53 o 
   6  14   2      215.16      284.10     16.17 o 
   7  14   2       26.24       26.89      8.74 o 
   8  14   2        0.24       -9.27      9.27 o 
   1  15   2        0.45       -2.60      6.98 o 
   2  15   2      478.24      510.82     11.99 o 
   3  15   2      112.57      162.91     15.66 o 
   4  15   2       37.30       37.35      7.21 o 
   5  15   2      237.73      257.16     18.21 o 
   6  15   2      158.84      189.70     15.37 o 
   7  15   2        8.43        7.49      8.16 o 
   8  15   2       97.27      146.82     13.74 o 
   0  16   2       13.30       14.89     12.18 o 
   1  16   2      103.04      129.99     10.19 o 
   2  16   2       85.35       96.84      9.70 o 
   3  16   2        0.04       -6.55      9.66 o 
   4  16   2       10.12        9.58      9.72 o 
   5  16   2        0.04        8.03      8.29 o 
   6  16   2      273.31      287.00     19.36 o 
   7  16   2       36.03       42.25     16.98 o 
   1  17   2        0.26       -0.86      8.31 o 
   2  17   2        0.00       -6.51      9.72 o 
   3  17   2      107.75       95.60     14.55 o 
   4  17   2       23.44       27.74     10.56 o 
   5  17   2       74.30       75.83     13.46 o 
   6  17   2        0.00       -7.71     10.98 o 
   7  17   2        3.19       13.46     12.38 o 
   0  18   2      180.59      263.81     22.42 o 
   1  18   2       39.66       33.89      9.55 o 
   2  18   2       73.73       99.65     15.96 o 
   3  18   2      132.95      129.14     40.96 o 
   4  18   2        0.59        1.27     11.58 o 
   5  18   2        6.60       18.05     11.60 o 
   6  18   2        5.89       74.38     33.06 o 
   1  19   2      150.72      158.64     16.72 o 
   2  19   2       29.46       28.09     34.46 o 
   3  19   2       18.32       18.78     14.17 o 
   4  19   2       25.56       23.79     12.63 o 
   5  19   2        1.85       28.08     33.03 o 
   0  20   2       10.86        0.26     17.97 o 
   1  20   2       85.77      105.93     14.44 o 
   2  20   2       12.38       -9.67     10.63 o 
   3  20   2        0.55      -11.56     11.56 o 
   1   1   3     5145.27     5432.82     32.11 o 
   2   1   3    33453.88    33835.56    203.35 o 
   3   1   3      527.32      690.96      7.74 o 
   4   1   3     4340.16     4190.02     31.54 o 
   5   1   3      754.45      735.92      9.59 o 
   6   1   3      568.92      625.15     12.69 o 
   7   1   3      290.31      227.44     10.03 o 
   8   1   3       38.45       55.55      9.39 o 
   9   1   3        7.61       -8.37      8.38 o 
  10   1   3        3.02       -4.33      8.52 o 
  11   1   3      111.46      126.21     16.48 o 
   0   2   3    13822.30    14718.82    156.42 o 
   1   2   3    20852.88    20883.98    115.33 o 
   2   2   3    13289.68    14757.87     89.18 o 
   3   2   3    10687.09    11455.72     70.19 o 
   4   2   3     3130.64     3019.94     23.99 o 
   5   2   3      208.95      160.84      5.21 o 
   6   2   3     1118.54     1062.42     15.32 o 
   7   2   3      167.66      204.08     14.04 o 
   8   2   3       47.80       54.46      8.66 o 
   9   2   3        0.10       -7.94      7.94 o 
  10   2   3       18.69       -8.97      8.97 o 
  11   2   3      374.18      308.73     16.43 o 
   1   3   3    17192.91    17711.51    101.31 o 
   2   3   3     1301.65     1375.54     10.81 o 
   3   3   3     1514.13     1660.54     12.79 o 
   4   3   3       15.60        7.00      2.87 o 
   5   3   3      477.98      545.71      8.04 o 
   6   3   3      469.95      374.16      9.58 o 
   7   3   3     1210.21     1091.07     19.40 o 
   8   3   3      402.80      342.44     12.51 o 
   9   3   3        5.60        3.53      8.26 o 
  10   3   3       30.85       21.22      9.73 o 
  11   3   3       33.25       34.20     12.67 o 
   0   4   3     1161.98     1165.43     13.74 o 
   1   4   3      258.57      338.25      4.70 o 
   2   4   3      914.81      928.81      8.83 o 
   3   4   3     3022.10     3190.32     20.70 o 
   4   4   3     1243.12     1278.32     11.18 o 
   5   4   3      245.10      234.75      5.75 o 
   6   4   3      921.83      914.41     13.12 o 
   7   4   3      186.23      209.81      9.57 o 
   8   4   3      170.02      209.13     12.83 o 
   9   4   3       43.20       88.45     25.07 o 
  10   4   3      261.87      247.66     29.72 o 
  11   4   3       38.70       28.24     10.86 o 
   1   5   3      220.76      196.57      4.05 o 
   2   5   3     8277.63     8435.56     50.00 o 
   3   5   3     6579.71     6744.03     43.09 o 
   4   5   3      254.10      194.94      4.60 o 
   5   5   3     2358.55     2265.95     31.26 o 
   6   5   3        2.46       -1.73      5.79 o 
   7   5   3      515.15      506.38     11.88 o 
   8   5   3        7.18        8.60      8.55 o 
   9   5   3       35.51       13.44      8.73 o 
  10   5   3      327.90      297.68     13.30 o 
  11   5   3      106.06       83.17     12.17 o 
   0   6   3    14671.38    14961.35    137.90 o 
   1   6   3      651.74      649.31      6.99 o 
   2   6   3     5799.68     6055.68     65.25 o 
   3   6   3       28.80       33.70      3.23 o 
   4   6   3       23.17       39.96      3.36 o 
   5   6   3      182.36      161.78      6.91 o 
   6   6   3        8.50        4.80      5.15 o 
   7   6   3     1206.09     1039.13     15.36 o 
   8   6   3      679.29      626.70     16.00 o 
   9   6   3      122.25      193.42     17.86 o 
  10   6   3      124.65      169.99     17.33 o 
  11   6   3       32.27       43.36     11.20 o 
   1   7   3       99.98      124.51      4.08 o 
   2   7   3     5793.98     6206.38     38.33 o 
   3   7   3     1298.99     1329.78     12.69 o 
   4   7   3        8.35       14.93      3.27 o 
   5   7   3      987.09      958.03     12.58 o 
   6   7   3       26.73       37.77      6.22 o 
   7   7   3       25.37       37.92      6.83 o 
   8   7   3        4.62        5.52      9.31 o 
   9   7   3       30.14       32.10      9.82 o 
  10   7   3       97.35       82.31     11.54 o 
  11   7   3        0.00       14.87     13.87 o 
   0   8   3     1018.98     1226.66     16.63 o 
   1   8   3     3894.00     3898.23     30.96 o 
   2   8   3      554.07      569.29      7.28 o 
   3   8   3      538.75      596.49      8.39 o 
   4   8   3       94.04       81.35      5.79 o 
   5   8   3       50.43       85.18      6.17 o 
   6   8   3      270.12      233.01      8.16 o 
   7   8   3      240.67      238.84      8.90 o 
   8   8   3        6.15       19.85      8.62 o 
   9   8   3       53.56       46.80     10.50 o 
  10   8   3        2.34       -8.61      9.06 o 
  11   8   3        0.05      -12.12     15.06 o 
   1   9   3       35.97       12.10      3.75 o 
   2   9   3        1.19        2.46      3.28 o 
   3   9   3      981.91      998.73     11.83 o 
   4   9   3       10.54        9.28      4.54 o 
   5   9   3      144.72      163.68      7.53 o 
   6   9   3      100.86      122.15      8.21 o 
   7   9   3       37.56       47.41      7.54 o 
   8   9   3       28.79       36.55      8.76 o 
   9   9   3      228.08      216.17     13.76 o 
  10   9   3       75.80       71.74     17.81 o 
   0  10   3       22.30       17.37      5.63 o 
   1  10   3      103.21      143.18      5.93 o 
   2  10   3      537.14      513.06      8.20 o 
   3  10   3       13.93       10.49      3.96 o 
   4  10   3      162.91      185.84      7.07 o 
   5  10   3       53.00       73.68      7.22 o 
   6  10   3      136.67      146.27      8.89 o 
   7  10   3      120.24      156.78     10.63 o 
   8  10   3       30.62       30.16      8.86 o 
   9  10   3      109.15       97.19     12.06 o 
  10  10   3        1.25       -7.16     10.13 o 
   1  11   3      169.24      201.95      7.00 o 
   2  11   3       37.51       56.09      6.34 o 
   3  11   3       39.62       28.35      5.29 o 
   4  11   3      186.24      186.90      8.00 o 
   5  11   3       15.30       23.30      6.09 o 
   6  11   3      137.42      153.49      9.56 o 
   7  11   3        7.75        9.06      6.75 o 
   8  11   3       42.40       56.78      9.40 o 
   9  11   3        4.41       13.62      9.99 o 
  10  11   3        4.66        1.58     11.78 o 
   0  12   3      215.90      195.07     20.04 o 
   1  12   3       32.10       23.45      5.16 o 
   2  12   3      998.76      953.21     14.39 o 
   3  12   3      264.29      247.79      6.74 o 
   4  12   3      743.59      715.78     11.28 o 
   5  12   3       27.41       24.05      6.26 o 
   6  12   3        0.61       10.78      6.56 o 
   7  12   3        8.30        1.23      7.46 o 
   8  12   3       71.05       96.64     10.25 o 
   9  12   3        1.19       -9.80      9.80 o 
   1  13   3     1801.69     1636.25     20.04 o 
   2  13   3       15.39        5.44      7.35 o 
   3  13   3      186.59      209.26      8.88 o 
   4  13   3      107.84      117.42      7.51 o 
   5  13   3       58.41       53.86      7.93 o 
   6  13   3       70.36       80.64      8.26 o 
   7  13   3       56.20       81.63     10.51 o 
   8  13   3      104.65      141.72     11.78 o 
   9  13   3      102.67      118.89     14.94 o 
   0  14   3      248.26      235.16     22.92 o 
   1  14   3     2889.34     2928.92     30.41 o 
   2  14   3       47.77       56.45      8.43 o 
   3  14   3        8.98       11.64     12.34 o 
   4  14   3      426.85      443.51     13.24 o 
   5  14   3      193.78      196.62     11.77 o 
   6  14   3        3.34       11.55      7.61 o 
   7  14   3        9.05       16.68      8.42 o 
   8  14   3        0.71        7.01      9.67 o 
   1  15   3       22.44       18.62      7.50 o 
   2  15   3      230.58      257.59      9.56 o 
   3  15   3      219.95      227.12     16.74 o 
   4  15   3       62.53       83.42      8.14 o 
   5  15   3       32.45       35.86      9.96 o 
   6  15   3       17.62       22.70      8.31 o 
   7  15   3       74.57       95.53     15.68 o 
   8  15   3      101.70      166.03     16.79 o 
   0  16   3      626.29      599.29     18.80 o 
   1  16   3       48.06       67.57      9.33 o 
   2  16   3       32.83       10.64      8.33 o 
   3  16   3      131.00      146.62     13.45 o 
   4  16   3        5.65        5.60      9.21 o 
   5  16   3       23.86       27.28      9.64 o 
   6  16   3       35.43       50.10     10.61 o 
   7  16   3        2.13       10.97     11.69 o 
   1  17   3       19.80       20.79      9.23 o 
   2  17   3       10.90       14.19      9.17 o 
   3  17   3       17.32       24.70     13.01 o 
   4  17   3       16.34       23.71     11.36 o 
   5  17   3       74.62       82.68     14.05 o 
   6  17   3       70.20       74.67     11.97 o 
   7  17   3        0.01       24.31     15.01 o 
   0  18   3      187.96      256.87     25.93 o 
   1  18   3        8.64        6.67      8.77 o 
   2  18   3      136.10      205.36     24.43 o 
   3  18   3       60.57       57.26     14.24 o 
   4  18   3       31.70       36.68     12.32 o 
   5  18   3      126.16      118.67     14.24 o 
   6  18   3        0.81       -5.87     33.71 o 
   1  19   3       19.45       28.26     10.34 o 
   2  19   3        9.14        7.67     10.33 o 
   3  19   3        3.10        1.64      9.17 o 
   4  19   3       16.24       14.68     11.16 o 
   5  19   3       15.86       32.08     38.32 o 
   0  20   3       89.42       96.78     18.90 o 
   1  20   3       15.49       23.23     11.42 o 
   2  20   3       27.15       22.01     13.67 o 
   3  20   3        3.59       -6.52     16.57 o 
   0   0   4      747.36      714.71     16.04 o 
   1   0   4     1194.64     1328.50     11.58 o 
   2   0   4    55168.88    57235.76    422.72 o 
   3   0   4     6303.33     6665.92     62.48 o 
   4   0   4     6186.58     6310.70     60.13 o 
   5   0   4      267.27      328.51     12.08 o 
   6   0   4     1818.55     1665.93     78.06 o 
   7   0   4     1629.90     1665.88     34.99 o 
   8   0   4      207.53      223.15     15.22 o 
   9   0   4       16.09        8.73     11.37 o 
  10   0   4      119.13      134.46     34.39 o 
  11   0   4       77.98       62.41     16.42 o 
   1   1   4     6105.68     6578.12     38.70 o 
   2   1   4     3402.57     3717.43     21.86 o 
   3   1   4      255.43      240.12      4.47 o 
   4   1   4       41.41       19.44      2.82 o 
   5   1   4        6.16       10.73      3.21 o 
   6   1   4      266.40      257.86      9.33 o 
   7   1   4      448.15      356.44     11.24 o 
   8   1   4       88.79      112.03     14.22 o 
   9   1   4       14.59       -5.98      7.59 o 
  10   1   4      239.55      263.04     23.77 o 
  11   1   4        1.40       -4.56      9.52 o 
   0   2   4    70290.02    73309.84   1076.81 o 
   1   2   4     1304.39     1330.95     22.08 o 
   2   2   4    18079.40    19124.18    109.18 o 
   3   2   4      118.27      157.70      3.45 o 
   4   2   4     2014.76     1952.73     15.83 o 
   5   2   4     2038.53     2174.50     19.14 o 
   6   2   4      349.19      341.84      8.00 o 
   7   2   4      237.12      278.97     10.86 o 
   8   2   4      216.42      220.56     10.62 o 
   9   2   4      291.23      274.18     14.80 o 
  10   2   4       76.47       68.75     10.72 o 
  11   2   4       11.15       38.37     10.91 o 
   1   3   4    13526.89    14272.37     82.37 o 
   2   3   4     5932.00     6276.46     48.25 o 
   3   3   4     1464.61     1282.69      9.85 o 
   4   3   4      306.84      331.04      5.69 o 
   5   3   4     2369.58     2331.54     19.00 o 
   6   3   4       55.20       59.89      5.12 o 
   7   3   4     1648.67     1535.65     23.48 o 
   8   3   4      901.38      843.25     28.11 o 
   9   3   4      105.84      135.47     18.25 o 
  10   3   4      117.74      136.72     16.10 o 
  11   3   4        1.61        2.97      9.60 o 
   0   4   4     2601.04     2700.25     29.41 o 
   1   4   4      755.59      793.44      6.98 o 
   2   4   4     2797.06     3028.78     20.64 o 
   3   4   4       17.74        9.19      2.29 o 
   4   4   4     2770.15     3043.22     21.80 o 
   5   4   4      507.19      385.46      6.44 o 
   6   4   4      645.49      717.60     13.24 o 
   7   4   4      743.17      569.69     12.42 o 
   8   4   4      310.04      243.88     10.92 o 
   9   4   4      208.86      230.47     11.50 o 
  10   4   4       46.55       40.97     10.42 o 
  11   4   4      168.07      199.58     25.17 o 
   1   5   4     4022.87     3874.92     24.52 o 
   2   5   4     1569.95     1650.50     12.81 o 
   3   5   4     1088.33     1213.52     10.62 o 
   4   5   4        8.69       18.31      2.75 o 
   5   5   4      853.82      722.02     11.12 o 
   6   5   4      202.47      203.98      7.42 o 
   7   5   4        2.64        6.69      6.49 o 
   8   5   4        5.67       -0.18      7.28 o 
   9   5   4      306.51      336.48     13.16 o 
  10   5   4       11.33       23.94     10.14 o 
  11   5   4       20.76       24.41     11.14 o 
   0   6   4      315.05      322.30      7.47 o 
   1   6   4      256.21      284.37      4.87 o 
   2   6   4      152.86      173.02      5.01 o 
   3   6   4       10.87        2.37      2.85 o 
   4   6   4      396.19      356.87      5.76 o 
   5   6   4       34.68       29.59      4.72 o 
   6   6   4      594.13      546.20     10.78 o 
   7   6   4      114.41      161.96      9.00 o 
   8   6   4       64.44       91.54     11.94 o 
   9   6   4       87.68      123.86     11.95 o 
  10   6   4        4.54        3.87      9.54 o 
  11   6   4       13.32        9.13     10.46 o 
   1   7   4     3173.16     2792.46     20.25 o 
   2   7   4     2425.93     2504.70     17.68 o 
   3   7   4        1.31        0.51      2.99 o 
   4   7   4       29.66       35.16      4.28 o 
   5   7   4     2357.48     2205.71     23.27 o 
   6   7   4       70.69       72.38      6.96 o 
   7   7   4       12.52        5.51      6.05 o 
   8   7   4      176.20      204.19     11.44 o 
   9   7   4       16.46       28.25      9.62 o 
  10   7   4       31.15       44.68     10.96 o 
  11   7   4      145.53      149.93     15.35 o 
   0   8   4     1111.34     1207.82     14.96 o 
   1   8   4        0.27       -0.60      3.83 o 
   2   8   4       50.95      107.15      5.36 o 
   3   8   4      160.91      151.69      6.06 o 
   4   8   4     2257.21     2261.16     19.84 o 
   5   8   4      128.38      128.14      6.91 o 
   6   8   4      381.24      341.69      9.30 o 
   7   8   4      126.44      191.70     10.86 o 
   8   8   4       32.42       39.54      9.36 o 
   9   8   4      189.85      216.12     19.10 o 
  10   8   4        0.91       -6.32      9.74 o 
  11   8   4       31.62       19.92     17.06 o 
   1   9   4        0.88        1.31      3.95 o 
   2   9   4     2956.88     2895.27     21.92 o 
   3   9   4      177.99      185.42      7.20 o 
   4   9   4       43.93       57.58      5.14 o 
   5   9   4        1.14       -1.45      4.81 o 
   6   9   4      248.03      209.51      8.45 o 
   7   9   4        0.14        1.09      6.76 o 
   8   9   4        2.99       12.52      8.09 o 
   9   9   4        5.36        1.27      9.65 o 
  10   9   4       19.16       23.51     10.14 o 
   0  10   4      421.43      364.34      9.95 o 
   1  10   4      154.03      169.81      5.60 o 
   2  10   4      807.43      752.15      9.98 o 
   3  10   4       50.66       83.35      5.08 o 
   4  10   4       87.69      109.83      6.71 o 
   5  10   4        2.27       -1.93      5.39 o 
   6  10   4      492.81      409.34      9.85 o 
   7  10   4       11.11       15.48      7.30 o 
   8  10   4      142.13      140.50     11.55 o 
   9  10   4       98.60      108.59     13.32 o 
  10  10   4       72.80       82.59     13.03 o 
   1  11   4      535.97      495.60      9.55 o 
   2  11   4     1499.51     1415.91     17.38 o 
   3  11   4      708.35      691.38      9.57 o 
   4  11   4       81.14       80.90      6.50 o 
   5  11   4     1311.79     1371.50     29.53 o 
   6  11   4        2.04       -5.91      5.91 o 
   7  11   4      181.86      222.78     11.37 o 
   8  11   4        3.77       15.54      8.25 o 
   9  11   4        0.46        0.52      8.87 o 
  10  11   4       51.03       45.23     12.45 o 
   0  12   4     2150.67     1887.79     44.09 o 
   1  12   4       14.54       18.68      5.50 o 
   2  12   4       11.03        5.81      6.19 o 
   3  12   4      108.70      151.64      8.26 o 
   4  12   4      166.39      204.23      9.59 o 
   5  12   4      273.91      229.97      8.54 o 
   6  12   4       86.90      119.90     12.00 o 
   7  12   4      152.73      224.63     13.52 o 
   8  12   4       11.04       16.33      8.31 o 
   9  12   4      145.87      159.80     17.98 o 
   1  13   4      534.47      517.95     10.37 o 
   2  13   4      561.07      576.42     12.02 o 
   3  13   4     1022.57      995.58     13.28 o 
   4  13   4        2.40       21.64      7.73 o 
   5  13   4       57.94       45.36      7.24 o 
   6  13   4        5.87        9.70      7.23 o 
   7  13   4      120.85      138.93     10.71 o 
   8  13   4       24.64       26.51      9.24 o 
   9  13   4        0.96       -3.80     10.62 o 
   0  14   4      109.28      121.83     15.80 o 
   1  14   4       29.75       52.30      9.75 o 
   2  14   4      126.91      189.28      9.82 o 
   3  14   4      151.02      156.34     14.66 o 
   4  14   4       60.27       80.69      9.73 o 
   5  14   4        0.60       -0.86      6.71 o 
   6  14   4       82.78      101.81     12.14 o 
   7  14   4        2.68       -1.28      8.48 o 
   8  14   4        5.87       13.23     10.20 o 
   1  15   4      577.18      544.05     12.34 o 
   2  15   4       86.31       90.14      9.75 o 
   3  15   4      169.12      207.56     16.05 o 
   4  15   4       18.92       28.17      9.46 o 
   5  15   4        4.48       12.20      8.43 o 
   6  15   4       15.51       16.31      9.14 o 
   7  15   4       66.26       80.76     12.37 o 
   8  15   4       12.14       32.09     11.88 o 
   0  16   4       14.02       18.32     11.34 o 
   1  16   4       82.96      102.80      9.65 o 
   2  16   4        0.14        3.99      8.06 o 
   3  16   4      113.50      119.86     16.69 o 
   4  16   4        0.08       -6.08      9.42 o 
   5  16   4      113.20       97.37     11.28 o 
   6  16   4       26.46       20.98      9.60 o 
   7  16   4       33.48       32.53     12.28 o 
   1  17   4       96.55       97.95     10.35 o 
   2  17   4        3.93       -6.49      7.56 o 
   3  17   4       91.99       87.70     15.02 o 
   4  17   4        1.15        2.37      9.37 o 
   5  17   4       21.53       46.18     12.71 o 
   6  17   4        1.07        0.79      8.31 o 
   0  18   4        3.04       -7.02     11.81 o 
   1  18   4       51.15       80.61     10.08 o 
   2  18   4      107.63      160.00     21.93 o 
   3  18   4       27.12       11.68     12.79 o 
   4  18   4       22.90       14.82      6.47 o 
   5  18   4        0.83        4.98      9.10 o 
   6  18   4        1.73       -1.12     19.21 o 
   1  19   4       37.98       43.56     10.24 o 
   2  19   4        0.00       -0.69     17.58 o 
   3  19   4        3.84        4.77     10.90 o 
   4  19   4        6.34       -1.38      8.35 o 
   0  20   4       55.12       86.58     18.40 o 
   1  20   4        9.81       19.22     11.09 o 
   2  20   4        0.03       -4.17     11.69 o 
   3  20   4        0.14        0.08     34.50 o 
   1   1   5     3524.70     3819.13     21.28 o 
   2   1   5     8025.87     8159.62     45.75 o 
   3   1   5     2572.32     2495.56     16.73 o 
   4   1   5      293.48      277.08      4.71 o 
   5   1   5     2299.07     2230.07     17.40 o 
   6   1   5       29.51       75.79      6.76 o 
   7   1   5      434.27      418.83     12.11 o 
   8   1   5       71.50       52.55      8.73 o 
   9   1   5       52.89       42.59      9.46 o 
  10   1   5        0.35       -0.06      8.61 o 
  11   1   5       99.53      123.65     19.40 o 
   0   2   5     5832.46     5728.24     63.63 o 
   1   2   5    14675.47    15519.05     85.54 o 
   2   2   5     2282.64     2205.24     14.67 o 
   3   2   5     5229.44     5241.37     32.00 o 
   4   2   5     2435.50     2489.67     17.96 o 
   5   2   5      110.10      128.03      5.13 o 
   6   2   5     2296.87     2242.82     20.79 o 
   7   2   5      956.31      871.99     15.00 o 
   8   2   5       96.51      127.41     12.58 o 
   9   2   5       57.71       84.74     11.73 o 
  10   2   5       19.18        8.54      9.30 o 
  11   2   5      299.85      291.21     16.56 o 
   1   3   5    14913.95    15976.59     92.12 o 
   2   3   5    10686.86    10730.94     62.78 o 
   3   3   5      797.26      800.37      7.25 o 
   4   3   5     7578.69     7491.50     47.90 o 
   5   3   5      299.16      307.85      5.94 o 
   6   3   5      302.77      285.94      7.14 o 
   7   3   5     1477.66     1457.30     25.24 o 
   8   3   5       15.53       26.15      8.36 o 
   9   3   5       12.87        6.15      8.35 o 
  10   3   5        8.84        9.50      9.12 o 
  11   3   5        0.93       10.15     10.14 o 
   0   4   5     1897.72     2003.21     21.53 o 
   1   4   5      364.88      427.72      5.22 o 
   2   4   5     3827.51     3977.49     26.60 o 
   3   4   5       22.63       43.57      2.95 o 
   4   4   5      835.00      906.02     11.57 o 
   5   4   5       31.24       46.55      4.31 o 
   6   4   5       28.36       43.83      6.13 o 
   7   4   5      116.52      127.24      8.98 o 
   8   4   5      119.08      156.03     11.32 o 
   9   4   5        0.61       -1.03      8.59 o 
  10   4   5       23.56       49.06     16.59 o 
  11   4   5       57.95       85.10     13.07 o 
   1   5   5     1631.92     1505.55     11.87 o 
   2   5   5     2771.12     2932.36     20.52 o 
   3   5   5     2164.50     1974.28     13.73 o 
   4   5   5        3.79       24.47      2.74 o 
   5   5   5     3791.46     3632.88     32.70 o 
   6   5   5       15.18       20.28      5.18 o 
   7   5   5       27.08        4.98      7.08 o 
   8   5   5       23.88       36.57      8.95 o 
   9   5   5       39.01       39.60      9.28 o 
  10   5   5        1.29        9.42      9.23 o 
  11   5   5       92.12      124.66     16.05 o 
   0   6   5     2549.15     2723.24     29.12 o 
   1   6   5      740.02      696.65     10.03 o 
   2   6   5       60.21      110.84      3.87 o 
   3   6   5      118.13       99.82      4.19 o 
   4   6   5      370.52      436.17      6.45 o 
   5   6   5       86.04      100.73      6.03 o 
   6   6   5       91.79      123.11      7.66 o 
   7   6   5      893.62      807.16     13.60 o 
   8   6   5       53.67       66.39     10.01 o 
   9   6   5      213.41      209.97     13.64 o 
  10   6   5       98.49       95.94     11.72 o 
  11   6   5        4.94        7.47     11.61 o 
   1   7   5        6.27        0.24      2.95 o 
   2   7   5     1190.99     1359.69     11.88 o 
   3   7   5      412.91      403.74      6.52 o 
   4   7   5      635.58      686.68      9.30 o 
   5   7   5       35.19       28.90      6.02 o 
   6   7   5        4.36        4.46      5.90 o 
   7   7   5      298.25      279.31      8.95 o 
   8   7   5       20.32       23.02      8.69 o 
   9   7   5      132.36      144.14     12.23 o 
  10   7   5       82.78       81.17     18.90 o 
  11   7   5       15.29        4.63     10.54 o 
   0   8   5      625.40      616.18     11.08 o 
   1   8   5     6310.64     7477.63     48.58 o 
   2   8   5      666.71      665.25      7.59 o 
   3   8   5       96.18      136.11      5.46 o 
   4   8   5      435.98      434.81      7.82 o 
   5   8   5       45.35       43.08      5.48 o 
   6   8   5       94.86      154.78      8.59 o 
   7   8   5       26.39       26.83      6.79 o 
   8   8   5       19.24       15.53      7.95 o 
   9   8   5      105.21      136.34     19.53 o 
  10   8   5        0.13       -8.93      9.44 o 
  11   8   5        0.10       -3.89     16.80 o 
   1   9   5     4655.00     4522.14     29.97 o 
   2   9   5       92.26       97.07      4.68 o 
   3   9   5     1026.11      955.35     11.19 o 
   4   9   5       58.91       73.68      5.46 o 
   5   9   5      904.94      828.70     12.44 o 
   6   9   5       68.28       51.39      6.66 o 
   7   9   5       58.38       79.17      9.50 o 
   8   9   5       41.45       59.76      9.32 o 
   9   9   5      223.69      243.55     27.64 o 
  10   9   5        1.14        3.51      9.86 o 
   0  10   5     1531.13     1537.67     20.95 o 
   1  10   5      834.23      796.34      9.00 o 
   2  10   5       17.83       18.83      4.11 o 
   3  10   5      683.49      659.85      9.50 o 
   4  10   5       21.85       20.13      5.13 o 
   5  10   5      180.93      218.78     13.60 o 
   6  10   5      111.51      126.38      8.25 o 
   7  10   5       49.32       49.63      9.47 o 
   8  10   5       43.82       67.56      8.94 o 
   9  10   5      310.62      294.96     14.23 o 
  10  10   5       87.26       82.78     13.40 o 
   1  11   5      518.90      509.96      8.17 o 
   2  11   5        1.99        1.22      5.35 o 
   3  11   5      282.54      252.73      6.74 o 
   4  11   5       33.06       41.45      6.17 o 
   5  11   5       94.31      141.44      8.12 o 
   6  11   5       75.17       87.97      8.46 o 
   7  11   5       13.04        8.09      7.25 o 
   8  11   5        3.87        5.57      7.94 o 
   9  11   5       49.65       56.39     18.33 o 
  10  11   5        0.03        8.42     14.91 o 
   0  12   5     1326.56     1235.13     23.36 o 
   1  12   5      842.77      842.74     12.37 o 
   2  12   5       39.46       50.01      7.28 o 
   3  12   5      966.19      950.99     11.84 o 
   4  12   5       67.41       78.08      8.26 o 
   5  12   5       36.06       38.03      7.08 o 
   6  12   5        0.04        4.47      6.66 o 
   7  12   5        7.79       12.39      8.60 o 
   8  12   5       58.12       78.05     10.39 o 
   9  12   5       83.36       90.23     12.58 o 
   1  13   5      208.08      212.00      9.81 o 
   2  13   5     1110.55     1138.89     15.43 o 
   3  13   5      102.94      173.07      9.40 o 
   4  13   5      228.07      212.21     10.06 o 
   5  13   5      335.97      347.33     14.98 o 
   6  13   5        6.45       11.22      6.81 o 
   7  13   5      230.19      264.45     22.71 o 
   8  13   5       21.40       25.82     10.94 o 
   9  13   5       67.22       73.96     18.77 o 
   0  14   5      153.53      206.75     15.06 o 
   1  14   5        1.39       -4.42      6.51 o 
   2  14   5        0.48        9.72      6.24 o 
   3  14   5       87.00       96.06     13.03 o 
   4  14   5      169.18      184.83     14.73 o 
   5  14   5       51.14       54.22      9.30 o 
   6  14   5      471.11      421.55     13.58 o 
   7  14   5       46.12       48.74     11.03 o 
   8  14   5      101.06      107.42     13.72 o 
   1  15   5      224.98      217.94     17.69 o 
   2  15   5        4.97       -3.32      7.33 o 
   3  15   5       84.21       66.98     13.03 o 
   4  15   5        1.17        5.88      8.56 o 
   5  15   5       18.31       15.99      8.21 o 
   6  15   5        0.01        0.01      7.70 o 
   7  15   5       39.44       51.13     11.84 o 
   8  15   5        0.01        5.07     11.70 o 
   0  16   5      416.47      410.23     16.26 o 
   1  16   5        7.18        6.17      7.39 o 
   2  16   5        8.86        3.12      7.20 o 
   3  16   5       66.51       47.46     14.60 o 
   4  16   5       31.36       31.18     13.31 o 
   5  16   5        3.20        7.59      7.75 o 
   6  16   5        8.50       23.13      8.81 o 
   7  16   5       24.91       15.14     10.89 o 
   1  17   5      296.21      289.07     10.91 o 
   2  17   5        9.07       13.38      9.42 o 
   3  17   5       49.47       29.32     11.23 o 
   4  17   5        1.96        1.48      6.55 o 
   5  17   5       87.56       72.01     14.12 o 
   6  17   5       69.38      106.64     13.86 o 
   0  18   5      228.08      326.03     50.54 o 
   1  18   5        3.20        2.28      8.67 o 
   2  18   5       38.46       21.09     10.62 o 
   3  18   5        9.10        0.56      7.82 o 
   4  18   5       21.15       44.25     21.16 o 
   5  18   5      204.62      210.69     24.92 o 
   1  19   5       22.08       31.59     10.13 o 
   2  19   5       11.26        0.99      9.91 o 
   3  19   5       25.72        4.74     10.94 o 
   4  19   5        7.38        7.83      7.43 o 
   0  20   5       44.46       67.62     19.16 o 
   1  20   5       18.15       23.08     10.34 o 
   2  20   5        3.35       12.48     29.37 o 
   3  20   5       20.10       84.74     40.03 o 
   0   0   6    16314.20    15813.18    207.47 o 
   1   0   6     2705.36     2709.58     22.11 o 
   2   0   6      924.58      920.39     10.59 o 
   3   0   6     1586.52     2055.74     20.30 o 
   4   0   6     1495.25     1341.15     15.27 o 
   5   0   6    10277.33    10042.86     85.30 o 
   6   0   6      313.27      245.09      8.90 o 
   7   0   6      177.40      153.16     11.16 o 
   8   0   6       52.32       72.62     11.49 o 
   9   0   6      332.13      288.27     16.45 o 
  10   0   6       57.81       49.58     14.47 o 
  11   0   6      102.75      149.36     28.52 o 
   1   1   6    11026.17    11322.37     79.36 o 
   2   1   6      898.85      980.76      8.01 o 
   3   1   6      266.54      165.23      3.59 o 
   4   1   6        7.08        3.60      2.45 o 
   5   1   6     6644.89     6330.62     39.47 o 
   6   1   6       18.23       18.07      4.86 o 
   7   1   6      415.37      425.36     10.68 o 
   8   1   6      237.90      204.48     12.58 o 
   9   1   6        6.93       12.78     10.96 o 
  10   1   6       26.51        1.48      8.69 o 
  11   1   6        3.85        1.92     10.15 o 
   0   2   6      959.27      955.29     14.85 o 
   1   2   6     4528.51     4536.78     27.85 o 
   2   2   6      277.42      331.79      4.34 o 
   3   2   6     1891.38     2065.17     13.84 o 
   4   2   6      708.34      663.81      7.41 o 
   5   2   6     1042.40     1117.54     11.44 o 
   6   2   6        2.43       -4.51      4.51 o 
   7   2   6      440.74      440.19     15.27 o 
   8   2   6       35.93       33.91      8.68 o 
   9   2   6       94.69       98.34     11.07 o 
  10   2   6        1.37        5.14      8.68 o 
  11   2   6       24.82       34.52     10.61 o 
   1   3   6    12270.09    12849.64    168.95 o 
   2   3   6        0.43       -2.02      2.85 o 
   3   3   6     1239.77     1265.47      9.68 o 
   4   3   6      244.54      260.15      5.25 o 
   5   3   6     1476.54     1329.83     12.84 o 
   6   3   6      126.12      177.86     12.78 o 
   7   3   6      314.61      311.06     11.25 o 
   8   3   6      505.10      450.91     13.61 o 
   9   3   6      691.29      622.75     16.52 o 
  10   3   6      137.62      114.15     11.95 o 
  11   3   6        0.31        0.62      9.89 o 
   0   4   6     4268.71     4287.13     49.78 o 
   1   4   6     1093.67     1117.19      9.37 o 
   2   4   6        4.55        8.49      2.28 o 
   3   4   6      580.49      663.54      6.52 o 
   4   4   6       28.67       39.38      3.63 o 
   5   4   6     1081.13     1120.33     12.63 o 
   6   4   6      275.43      315.33     17.51 o 
   7   4   6        5.12        5.59      7.25 o 
   8   4   6       15.60       22.35      9.59 o 
   9   4   6      514.30      475.67     22.17 o 
  10   4   6        3.71       -4.83      8.43 o 
  11   4   6      116.78      129.67     13.54 o 
   1   5   6        6.00        1.48      2.26 o 
   2   5   6        0.75        3.19      2.46 o 
   3   5   6      415.62      391.99     10.62 o 
   4   5   6     2253.50     2299.66     16.63 o 
   5   5   6      248.10      275.92      8.31 o 
   6   5   6       11.62       10.15      5.04 o 
   7   5   6      102.12      147.41      9.54 o 
   8   5   6      310.22      310.17     12.12 o 
   9   5   6       80.38       65.56      9.89 o 
  10   5   6       86.46       90.21     17.74 o 
  11   5   6       15.84       18.28      9.10 o 
   0   6   6    39680.45    42806.86    387.13 o 
   1   6   6      859.50      973.07      8.44 o 
   2   6   6     4344.69     4726.31     30.19 o 
   3   6   6      681.61      677.32      8.29 o 
   4   6   6      116.45       98.44      4.74 o 
   5   6   6       77.35      103.74      6.09 o 
   6   6   6       33.68       48.80      6.06 o 
   7   6   6      142.40      142.05      8.62 o 
   8   6   6        1.27        9.34      7.98 o 
   9   6   6      166.26      182.31     29.86 o 
  10   6   6      115.61      106.93     12.66 o 
  11   6   6        3.56        4.98     10.89 o 
   1   7   6     9635.21    10309.36     64.74 o 
   2   7   6        0.73       -1.77      2.70 o 
   3   7   6      738.34      598.22      8.06 o 
   4   7   6     1103.14      965.57     11.29 o 
   5   7   6      822.86      783.67     11.32 o 
   6   7   6       22.19       34.06      6.02 o 
   7   7   6      414.33      406.37     10.51 o 
   8   7   6        3.92       -5.19      8.00 o 
   9   7   6      147.97      136.07     13.98 o 
  10   7   6       23.26       64.50     11.90 o 
  11   7   6       42.78       70.76     42.48 o 
   0   8   6       63.88       58.87      6.06 o 
   1   8   6      685.15      582.89      9.11 o 
   2   8   6     1251.86     1373.26     11.90 o 
   3   8   6     1995.79     1955.42     17.33 o 
   4   8   6     1266.21     1184.78     12.33 o 
   5   8   6      419.34      385.74      8.77 o 
   6   8   6       35.09       41.96      6.07 o 
   7   8   6       26.26       18.47      7.44 o 
   8   8   6      136.43      153.04     15.35 o 
   9   8   6      118.50      130.85     18.37 o 
  10   8   6        1.12       10.88     10.55 o 
   1   9   6     1805.53     1859.85     16.65 o 
   2   9   6       75.61       97.21      5.23 o 
   3   9   6      142.51      161.76      6.06 o 
   4   9   6      415.54      354.10      7.14 o 
   5   9   6       73.34      121.21      6.85 o 
   6   9   6       18.53       17.79      5.86 o 
   7   9   6       25.02       20.13      8.90 o 
   8   9   6       82.46      100.21     10.39 o 
   9   9   6       55.76       42.58     10.53 o 
  10   9   6       10.28       19.24     10.85 o 
   0  10   6      583.58      538.30     11.56 o 
   1  10   6      222.31      223.45      6.23 o 
   2  10   6      124.90      153.07      5.49 o 
   3  10   6      423.64      415.15      7.93 o 
   4  10   6      117.97      155.85      6.71 o 
   5  10   6        0.16       -4.12      5.02 o 
   6  10   6       83.27      110.40      7.60 o 
   7  10   6      119.26      177.85     13.06 o 
   8  10   6        0.53        2.96      8.09 o 
   9  10   6       25.96       22.27     10.77 o 
  10  10   6        1.31      -10.39     10.39 o 
   1  11   6        0.30        0.01      4.27 o 
   2  11   6      162.50      169.88      7.09 o 
   3  11   6     2418.38     2206.00     19.35 o 
   4  11   6      209.12      199.55      8.45 o 
   5  11   6      871.32      841.12     12.42 o 
   6  11   6       19.42       21.92      6.49 o 
   7  11   6       67.18      100.53     10.10 o 
   8  11   6       15.33       26.37      7.68 o 
   9  11   6        4.08        6.89      9.53 o 
  10  11   6       20.11       12.18     21.79 o 
   0  12   6      626.88      632.17     16.63 o 
   1  12   6      990.58      950.62     14.72 o 
   2  12   6     2333.85     2130.89     21.94 o 
   3  12   6       98.29      120.19      7.79 o 
   4  12   6      552.55      500.68     10.63 o 
   5  12   6        2.82       11.37      6.05 o 
   6  12   6       47.57       46.08      7.57 o 
   7  12   6      462.56      398.32     12.60 o 
   8  12   6       21.68       17.36      8.66 o 
   9  12   6       33.05       46.92     20.85 o 
   1  13   6      285.30      267.42      9.15 o 
   2  13   6       56.65       67.72      8.68 o 
   3  13   6      181.33      210.00     10.56 o 
   5  13   6       42.07       57.00      8.74 o 
   6  13   6        0.83        4.17      7.71 o 
   7  13   6       70.18      113.22     12.42 o 
   8  13   6       13.18       22.48     11.05 o 
   9  13   6       14.38       17.32     13.04 o 
   0  14   6     1244.64     1103.59     27.58 o 
   1  14   6      989.66      879.36     15.09 o 
   2  14   6       47.66       60.57      7.25 o 
   3  14   6      243.06      249.64     13.90 o 
   4  14   6       36.44       27.44      7.78 o 
   5  14   6       46.69       54.97      8.88 o 
   6  14   6       30.32       32.26      8.77 o 
   7  14   6        3.55       10.05     10.10 o 
   8  14   6        0.74        6.39     10.73 o 
   1  15   6      311.21      301.00     10.98 o 
   2  15   6        8.16        6.42      6.56 o 
   3  15   6      180.16      211.95     18.03 o 
   4  15   6       56.27       53.57     13.72 o 
   5  15   6      145.47      128.80     20.03 o 
   6  15   6       35.77       25.77      9.01 o 
   7  15   6       67.91       74.59     12.18 o 
   8  15   6        0.64        4.03     13.79 o 
   0  16   6       32.67       29.82     11.84 o 
   1  16   6       99.63       91.54      9.94 o 
   2  16   6        2.44        1.94      7.30 o 
   3  16   6        4.61       -0.83      9.05 o 
   4  16   6        0.02       -6.91      6.91 o 
   5  16   6        7.06        1.85      7.33 o 
   6  16   6       34.53       23.96      8.21 o 
   7  16   6       31.17       38.62     10.57 o 
   1  17   6        7.96       27.28      9.59 o 
   2  17   6       22.56       31.08      9.99 o 
   3  17   6        0.03        0.88      8.27 o 
   4  17   6       50.60       35.36     14.52 o 
   5  17   6       35.71       31.82      8.51 o 
   6  17   6        0.00        7.18      8.23 o 
   0  18   6       21.03       26.24     13.74 o 
   1  18   6        1.66       -1.41      8.30 o 
   2  18   6        2.62       -1.11      9.36 o 
   3  18   6        0.09       -3.60      9.50 o 
   4  18   6        1.30       -2.35      6.58 o 
   5  18   6       18.55       14.81      8.06 o 
   1  19   6      105.70      171.70     14.67 o 
   2  19   6       17.82       15.49     15.18 o 
   3  19   6       28.01        7.51      9.22 o 
   4  19   6        0.94       -6.59      8.10 o 
   0  20   6       71.08       98.80     17.59 o 
   1  20   6        4.92       30.04     22.38 o 
   2  20   6        0.85      -10.55     10.55 o 
   3  20   6       41.49       40.40     37.23 o 
   1   1   7     2014.12     2023.89     14.29 o 
   2   1   7     1314.65     1232.27      8.62 o 
   3   1   7     9087.89     9174.37     51.89 o 
   4   1   7        4.66       15.32      2.76 o 
   5   1   7       11.64        1.15      6.40 o 
   6   1   7      158.04      174.25      7.39 o 
   7   1   7      200.82      202.32      8.14 o 
   8   1   7        3.73        4.43      6.47 o 
   9   1   7      381.41      354.73     11.53 o 
  10   1   7        3.94       -6.33      8.51 o 
  11   1   7        5.10       15.48     11.98 o 
   0   2   7     4831.41     4712.27     53.99 o 
   1   2   7     3357.58     3227.90     20.65 o 
   2   2   7      636.64      607.18      7.18 o 
   3   2   7      139.35      167.13      4.52 o 
   4   2   7      581.92      730.06     10.96 o 
   5   2   7     2035.95     2079.69     16.87 o 
   6   2   7      283.94      309.54      8.03 o 
   7   2   7      272.22      254.37      9.25 o 
   8   2   7      480.28      449.00     11.86 o 
   9   2   7       33.25       34.17      9.23 o 
  10   2   7       11.65       25.49     19.43 o 
  11   2   7      165.34      223.55     17.97 o 
   1   3   7     3528.21     4047.36     26.74 o 
   2   3   7     1186.20     1256.84     10.50 o 
   3   3   7      867.49      828.52      7.47 o 
   4   3   7      115.96      148.42      6.64 o 
   5   3   7        0.49        2.44      3.34 o 
   6   3   7      497.45      486.47     14.96 o 
   7   3   7      560.45      505.16     13.14 o 
   8   3   7       11.13        4.84      7.65 o 
   9   3   7       73.82       72.24      9.44 o 
  10   3   7       26.48       21.14      8.37 o 
  11   3   7        1.90       -5.85      9.55 o 
   0   4   7     1278.24     1257.33     18.88 o 
   1   4   7     2573.21     2652.75     18.64 o 
   2   4   7      529.35      486.58      5.43 o 
   3   4   7     3571.13     3858.55     23.96 o 
   4   4   7      391.75      371.73      6.32 o 
   5   4   7      380.11      396.80      6.54 o 
   6   4   7      333.75      291.00      7.86 o 
   7   4   7       21.64       19.03      6.67 o 
   8   4   7       53.09       32.91      8.73 o 
   9   4   7       10.29       21.86      8.91 o 
  10   4   7        0.28       -2.45      7.47 o 
  11   4   7        0.12       -6.13      9.58 o 
   1   5   7      123.46      135.82      3.82 o 
   2   5   7     1212.50     1223.04     10.17 o 
   3   5   7    12940.73    12947.98     72.76 o 
   4   5   7      163.17      182.36      4.21 o 
   5   5   7     1683.67     1597.97     15.31 o 
   6   5   7        0.33        0.29      4.93 o 
   7   5   7        2.76        4.60      6.41 o 
   8   5   7       93.69      114.27     12.72 o 
   9   5   7      354.92      287.41     12.81 o 
  10   5   7        2.41        0.47      8.41 o 
  11   5   7       20.81       12.47      9.21 o 
   0   6   7     2635.39     2927.35     37.58 o 
   1   6   7     5788.28     6880.86     41.91 o 
   2   6   7     1485.24     1459.62     11.85 o 
   3   6   7      399.32      429.25      6.78 o 
   4   6   7      121.26      175.20      7.40 o 
   5   6   7       74.27       82.46      5.92 o 
   6   6   7      157.40      189.43     10.17 o 
   7   6   7      945.02      946.24     14.81 o 
   8   6   7        3.23        2.62      8.22 o 
   9   6   7      196.87      257.29     17.34 o 
  10   6   7        0.00       -8.05      8.05 o 
  11   6   7       23.25        5.08      9.63 o 
   1   7   7      262.29      339.04      6.16 o 
   2   7   7      352.32      363.46      5.72 o 
   3   7   7      411.29      325.91      6.57 o 
   4   7   7      106.95      121.38      6.57 o 
   5   7   7      110.75      141.61      6.99 o 
   6   7   7       26.40       23.34      5.81 o 
   7   7   7      372.85      341.85      9.98 o 
   8   7   7       30.33       55.96      9.83 o 
   9   7   7      227.13      212.09     26.82 o 
  10   7   7        5.94       24.16      8.90 o 
  11   7   7       16.40       22.65     14.22 o 
   0   8   7      849.37      818.38     13.21 o 
   1   8   7       29.45       42.41      4.40 o 
   2   8   7      369.38      362.07      5.94 o 
   3   8   7      302.61      294.99      5.92 o 
   4   8   7       89.94      102.61      5.87 o 
   5   8   7        1.64        2.07      4.88 o 
   6   8   7       19.96       47.25      6.29 o 
   7   8   7      107.34      110.01      8.57 o 
   8   8   7       44.34       58.58     11.23 o 
   9   8   7       23.12       40.39     10.81 o 
  10   8   7      105.13      107.39     19.67 o 
   1   9   7     1447.93     1331.18     13.61 o 
   2   9   7       43.53       54.32      4.09 o 
   3   9   7      627.48      621.69      8.52 o 
   4   9   7       25.92       37.12      5.33 o 
   5   9   7      402.53      371.04      8.87 o 
   6   9   7       42.83       27.65      6.10 o 
   7   9   7      187.50      217.16     10.11 o 
   8   9   7        0.30       -5.19      8.09 o 
   9   9   7      289.66      256.06     44.43 o 
  10   9   7       56.07       79.75     11.22 o 
   0  10   7        0.20        2.53      6.90 o 
   1  10   7      724.28      675.46      9.59 o 
   2  10   7      217.38      215.03      8.00 o 
   3  10   7      280.02      262.40      6.34 o 
   4  10   7      342.76      338.07      7.82 o 
   5  10   7        1.42       -3.94      5.29 o 
   6  10   7       22.45        6.43      6.10 o 
   7  10   7        1.86       -6.53      6.53 o 
   8  10   7        1.99        2.24      8.05 o 
   9  10   7      272.91      265.95     26.61 o 
  10  10   7       22.35       26.07      9.81 o 
   1  11   7       51.25       87.12      6.44 o 
   2  11   7      472.20      511.79     10.55 o 
   3  11   7      147.49      197.57      7.60 o 
   4  11   7      422.74      442.97     10.57 o 
   5  11   7       11.55        5.31      5.70 o 
   6  11   7       10.30       19.85      6.66 o 
   7  11   7       67.65       62.66      8.80 o 
   8  11   7      147.88      188.69     15.75 o 
   9  11   7       18.57       14.08     13.27 o 
   0  12   7       73.22       56.22     10.13 o 
   1  12   7      497.72      451.54     10.40 o 
   2  12   7      108.00      123.37      8.64 o 
   3  12   7      113.03      135.47      9.24 o 
   4  12   7      225.16      235.54      8.92 o 
   5  12   7      361.60      360.85     11.70 o 
   6  12   7       37.04       42.84      8.56 o 
   7  12   7        2.67       -6.85      8.79 o 
   8  12   7        5.43       -7.42      9.33 o 
   9  12   7       29.20       22.49     15.13 o 
   1  13   7      932.74      957.23     16.78 o 
   2  13   7      165.51      192.82     18.80 o 
   3  13   7      422.62      365.89     11.49 o 
   4  13   7       15.64       10.59      7.75 o 
   5  13   7      166.73      156.74     10.68 o 
   6  13   7        0.37       10.26      7.89 o 
   7  13   7       26.70       24.68      9.56 o 
   8  13   7        2.55       11.62     17.26 o 
   9  13   7       68.98      172.74     40.63 o 
   0  14   7      497.47      407.05     15.17 o 
   1  14   7        2.58       -4.84      6.67 o 
   2  14   7        8.06       13.42      7.81 o 
   3  14   7      622.37      555.53     14.04 o 
   4  14   7       18.76       15.28      8.85 o 
   5  14   7       25.16       33.74      7.61 o 
   6  14   7       55.51       42.74      8.42 o 
   7  14   7      111.94      137.14     15.68 o 
   8  14   7        8.38       -8.00      9.29 o 
   1  15   7       18.09        4.99      7.85 o 
   2  15   7        0.54       -1.92      6.45 o 
   3  15   7       14.27       22.13      8.22 o 
   4  15   7       65.65       35.24      9.07 o 
   5  15   7        6.28        2.46      6.77 o 
   6  15   7       14.89       10.20      7.93 o 
   7  15   7       10.25       12.14      8.69 o 
   8  15   7       26.21       57.83     24.17 o 
   0  16   7       39.03       32.80     12.33 o 
   1  16   7       55.76       45.90      9.09 o 
   2  16   7       58.98       69.37     15.32 o 
   3  16   7       20.45       12.46      8.96 o 
   4  16   7        3.38        4.31      7.63 o 
   5  16   7       27.23       20.21      7.85 o 
   6  16   7       16.07        1.73      7.69 o 
   7  16   7       17.53       13.49      9.23 o 
   1  17   7       59.83       93.57     11.05 o 
   2  17   7       11.57        4.74      8.69 o 
   3  17   7       55.71       60.03     17.66 o 
   4  17   7        1.76       -3.38      7.56 o 
   5  17   7       79.96       66.75     14.84 o 
   6  17   7        2.54        1.74      8.30 o 
   0  18   7        2.57       -7.74     12.07 o 
   1  18   7       81.24      107.82     10.83 o 
   2  18   7       24.35       15.50      9.30 o 
   3  18   7        3.18       -1.27      7.22 o 
   4  18   7       25.72       15.05      8.61 o 
   5  18   7       57.89       41.70     12.50 o 
   1  19   7       11.61       17.73      9.45 o 
   2  19   7        5.86       22.02     10.16 o 
   3  19   7       29.57       62.88     29.74 o 
   4  19   7        2.39       -4.56     15.27 o 
   0  20   7       40.77       53.64     30.60 o 
   1  20   7        4.96       10.36     11.64 o 
   2  20   7       45.41       45.08     20.98 o 
   0   0   8     6174.03     6761.20    777.29 o 
   1   0   8      995.65      836.30     11.73 o 
   2   0   8     3874.89     3785.68     37.28 o 
   3   0   8     9803.73    10814.82     82.11 o 
   4   0   8     1613.66     1706.17     34.23 o 
   5   0   8     6250.41     7212.04     69.23 o 
   6   0   8     2870.57     2641.00     31.95 o 
   7   0   8        0.91        1.82      7.64 o 
   8   0   8      273.49      257.06     12.48 o 
   9   0   8      445.63      322.59     18.15 o 
  10   0   8       30.87       38.55     14.39 o 
  11   0   8       32.05       74.23     35.79 o 
   1   1   8      872.74      808.25      6.66 o 
   2   1   8     1273.76     1250.67      9.81 o 
   3   1   8      339.85      324.22      5.55 o 
   4   1   8      112.85      173.17      5.85 o 
   5   1   8     2788.97     2726.04     19.50 o 
   6   1   8      183.18      177.83      6.43 o 
   7   1   8      428.54      391.87      9.69 o 
   8   1   8      572.62      530.20     12.70 o 
   9   1   8        2.24       -2.42      7.06 o 
  10   1   8        0.02       -8.52      8.52 o 
  11   1   8        2.76       -2.90      9.45 o 
   0   2   8     4901.25     5047.95     63.81 o 
   1   2   8    10320.13    10854.73     60.91 o 
   2   2   8      126.37      123.34      3.93 o 
   3   2   8     1207.69     1191.38      9.57 o 
   4   2   8     2521.86     2506.49     16.97 o 
   5   2   8      307.64      303.02      6.03 o 
   6   2   8     1081.62      971.70     21.71 o 
   7   2   8       50.93       51.91      8.05 o 
   8   2   8      326.21      232.44      9.51 o 
   9   2   8       18.50       15.56      7.89 o 
  10   2   8        0.08       -8.30      8.30 o 
  11   2   8       11.16        8.32     10.06 o 
   1   3   8     6895.01     7255.07     46.05 o 
   2   3   8      858.77      852.68      7.75 o 
   3   3   8     2628.56     2307.19     15.61 o 
   4   3   8        3.64        1.15      2.44 o 
   5   3   8       28.79       25.62      4.12 o 
   6   3   8      128.54      132.57      6.17 o 
   7   3   8      137.63      149.39      8.36 o 
   8   3   8      142.87      147.65     10.10 o 
   9   3   8      729.39      638.69     15.11 o 
  10   3   8       26.54       37.38      9.01 o 
  11   3   8        1.12       -8.19      9.87 o 
   0   4   8     2464.81     2326.33     30.52 o 
   1   4   8     5044.57     5122.12     33.53 o 
   2   4   8       40.25       50.03      3.59 o 
   3   4   8     1489.52     1402.73     10.95 o 
   4   4   8     2945.60     3040.86     20.14 o 
   5   4   8      549.43      511.79      9.86 o 
   6   4   8        2.04        1.33      4.64 o 
   7   4   8        3.84       -0.74      5.57 o 
   8   4   8      146.63      151.31     11.37 o 
   9   4   8      253.29      243.68     10.69 o 
  10   4   8       12.35       13.11      8.53 o 
  11   4   8       61.62       66.92     17.24 o 
   1   5   8     3155.10     3375.74     23.40 o 
   2   5   8     2184.10     2070.67     15.15 o 
   3   5   8      190.97      196.73      4.71 o 
   4   5   8      468.30      406.33      6.14 o 
   5   5   8       48.37       50.39      4.52 o 
   6   5   8      849.30      756.58     11.60 o 
   7   5   8       86.57      105.48      8.92 o 
   8   5   8      159.63      153.06     10.39 o 
   9   5   8      156.78      164.90     11.43 o 
  10   5   8      124.32      124.29     13.97 o 
  11   5   8        0.59        1.95      9.56 o 
   0   6   8     7505.17     8274.57     93.31 o 
   1   6   8      364.64      469.76      6.48 o 
   2   6   8     2830.87     2992.24     20.66 o 
   3   6   8      212.07      191.46      4.97 o 
   4   6   8      218.37      232.02      6.24 o 
   5   6   8     1448.30     1440.95     14.13 o 
   6   6   8        0.05        2.40      4.96 o 
   7   6   8      326.03      326.15      9.83 o 
   8   6   8       42.18       69.60      9.06 o 
   9   6   8        6.68       10.99      8.75 o 
  10   6   8      139.59      151.75     24.86 o 
  11   6   8       36.28       59.30     15.32 o 
   1   7   8       74.39      135.04      6.93 o 
   2   7   8      789.78      836.45      8.61 o 
   3   7   8     3772.21     3660.85     26.50 o 
   4   7   8       51.69       78.12      5.52 o 
   5   7   8      579.31      506.22      8.99 o 
   6   7   8      118.37      137.49      7.74 o 
   7   7   8      375.48      377.64     10.44 o 
   8   7   8      416.21      429.25     11.88 o 
   9   7   8      217.03      287.41     16.35 o 
  10   7   8       28.39       30.79      9.77 o 
  11   7   8        4.33       26.78     13.93 o 
   0   8   8      187.75      192.97     12.66 o 
   1   8   8       36.80       88.85      5.06 o 
   2   8   8      915.63      848.22      9.02 o 
   3   8   8      577.57      632.33      9.93 o 
   4   8   8     1519.90     1640.64     35.39 o 
   5   8   8      454.88      445.46      8.80 o 
   6   8   8       35.89       61.79      6.70 o 
   7   8   8       27.91       27.05      7.28 o 
   8   8   8       46.66       45.86      8.15 o 
   9   8   8      100.75      114.97     11.74 o 
  10   8   8       11.24       12.17      9.34 o 
   1   9   8       43.85       48.28      6.42 o 
   2   9   8      942.60     1057.83     10.54 o 
   3   9   8       96.10      118.13      5.50 o 
   4   9   8       15.39       39.76      4.88 o 
   5   9   8      394.73      371.87      8.98 o 
   6   9   8      216.94      226.70     12.27 o 
   7   9   8        5.22       -0.87      6.65 o 
   8   9   8        0.50       -5.04      7.33 o 
   9   9   8        0.01        1.16      7.93 o 
  10   9   8       90.51       69.76     11.15 o 
   0  10   8     1151.35     1219.20     23.26 o 
   1  10   8       11.38        9.54      4.77 o 
   2  10   8     1194.92     1092.63     15.74 o 
   3  10   8      357.32      321.88      7.46 o 
   4  10   8      258.10      271.63     10.16 o 
   5  10   8        0.03       -0.62      5.25 o 
   6  10   8      187.43      213.39      9.84 o 
   7  10   8      119.04      135.54     17.06 o 
   8  10   8       11.80        2.10      8.37 o 
   9  10   8       16.92       50.17     15.80 o 
  10  10   8        5.23       23.23     23.53 o 
   1  11   8       86.55      136.26      7.49 o 
   2  11   8      378.02      390.28      9.75 o 
   3  11   8     3732.24     3617.47     32.63 o 
   4  11   8        8.81       12.60      6.38 o 
   5  11   8        6.17        9.66      6.36 o 
   6  11   8       26.78       40.99      7.67 o 
   7  11   8        3.84       -4.20      7.12 o 
   8  11   8      183.41      193.45     15.07 o 
   9  11   8       35.54       42.89     16.05 o 
   0  12   8      141.26      120.97     11.95 o 
   1  12   8       16.79       16.11      6.52 o 
   2  12   8      168.28      190.62     13.25 o 
   3  12   8      329.97      317.85      9.86 o 
   4  12   8       32.24       37.43      7.29 o 
   5  12   8       25.41       39.39     11.69 o 
   6  12   8      110.02       84.63      8.76 o 
   7  12   8      415.78      403.97     12.10 o 
   8  12   8        2.12        4.50      8.75 o 
   9  12   8        0.15        3.77     10.32 o 
   1  13   8        8.38        8.26      6.44 o 
   2  13   8      191.81      170.42     11.49 o 
   3  13   8        7.63       12.15      7.24 o 
   4  13   8      159.06      144.38     12.63 o 
   5  13   8        0.93        9.01     12.18 o 
   6  13   8        4.54        3.16      6.90 o 
   7  13   8       52.48       42.59      7.93 o 
   8  13   8        0.08       -6.06      9.20 o 
   9  13   8       23.49      104.94     41.08 o 
   0  14   8      383.63      360.89     14.52 o 
   1  14   8       51.47       95.29     15.13 o 
   2  14   8        0.57       -6.96      6.96 o 
   3  14   8        3.60       10.06      7.22 o 
   4  14   8       19.50       24.96      8.29 o 
   5  14   8        7.30        8.53      6.75 o 
   6  14   8       24.70       15.99      7.36 o 
   7  14   8       13.27       15.79      8.76 o 
   8  14   8       12.88       -0.27     11.63 o 
   1  15   8      159.56      256.19     13.34 o 
   2  15   8        0.23       -2.91      6.24 o 
   3  15   8      144.89      205.95     13.36 o 
   4  15   8        4.90        5.58      9.88 o 
   5  15   8       46.65       37.39      7.95 o 
   6  15   8       33.20       32.22      8.65 o 
   7  15   8       89.20      107.03     10.63 o 
   0  16   8        2.36       -2.40     10.51 o 
   1  16   8       37.45       21.16      8.62 o 
   2  16   8      133.23      173.70     26.28 o 
   3  16   8       99.42       93.31     14.56 o 
   4  16   8       29.85       15.99      7.90 o 
   5  16   8       11.18        8.90      7.84 o 
   6  16   8        5.90        2.22      7.86 o 
   7  16   8       80.60       71.43     11.37 o 
   1  17   8        7.73        8.23      8.68 o 
   3  17   8        5.57        1.03      6.62 o 
   4  17   8        2.71       10.70      7.24 o 
   5  17   8        6.98        7.86      7.78 o 
   6  17   8        1.30       -7.63      7.64 o 
   0  18   8       30.51       17.19     18.32 o 
   1  18   8       23.83       18.83      8.77 o 
   2  18   8        0.15       -8.87      8.87 o 
   3  18   8        0.58       -5.37      9.24 o 
   4  18   8        8.43        7.80     11.46 o 
   5  18   8       34.75       25.59      8.44 o 
   1  19   8       30.78       33.82      9.93 o 
   2  19   8        0.54       -6.35      9.14 o 
   4  19   8        0.11       10.45     24.93 o 
   0  20   8        1.57       -4.12     14.62 o 
   1  20   8        1.46       16.41     14.93 o 
   2  20   8       16.08       54.35     17.35 o 
   1   1   9     1569.87     1626.18     11.99 o 
   2   1   9     1024.10      949.95      7.49 o 
   3   1   9      296.34      267.86      5.01 o 
   4   1   9      406.74      376.96      5.37 o 
   5   1   9      407.81      421.68      6.34 o 
   6   1   9      636.22      598.46      9.19 o 
   7   1   9      552.01      480.09     11.58 o 
   8   1   9       14.23       12.76      6.93 o 
   9   1   9       12.71       17.65      8.63 o 
  10   1   9       23.78       27.48      9.45 o 
  11   1   9       19.29       21.79     10.57 o 
   0   2   9    11585.95    11050.71    120.65 o 
   1   2   9      984.50      920.90      7.40 o 
   2   2   9      332.57      321.35      4.37 o 
   3   2   9      397.91      320.01      4.79 o 
   4   2   9      780.52      811.07      7.87 o 
   5   2   9      488.48      408.51      8.09 o 
   6   2   9     2028.13     1844.05     17.64 o 
   8   2   9       24.44       26.33      7.38 o 
   9   2   9      105.12      102.54      9.91 o 
  10   2   9       21.88       24.21      9.87 o 
  11   2   9       45.84       62.96     11.85 o 
   1   3   9     1009.22      766.77      7.06 o 
   2   3   9      181.15      155.40      4.66 o 
   3   3   9      896.77      964.53      8.53 o 
   4   3   9      135.16      143.39      5.98 o 
   5   3   9      266.98      308.61      5.88 o 
   6   3   9       53.25       54.50      5.16 o 
   7   3   9      305.01      295.64      8.89 o 
   8   3   9      223.02      239.17     10.37 o 
   9   3   9      204.12      231.60     13.12 o 
  10   3   9        3.97       11.99      8.00 o 
  11   3   9        2.96       -1.47     10.36 o 
   0   4   9      802.48      928.81     16.45 o 
   1   4   9     3401.05     3564.81     30.39 o 
   2   4   9       45.66       36.60      2.77 o 
   3   4   9       70.10       95.74      3.93 o 
   4   4   9       77.01       99.39      4.07 o 
   5   4   9      334.95      330.10      6.12 o 
   6   4   9        1.15       -2.29      4.71 o 
   7   4   9       41.29       64.88      7.11 o 
   8   4   9       14.19       46.87     12.14 o 
   9   4   9        1.99       -4.12      7.83 o 
  10   4   9       13.66       17.60      8.68 o 
  11   4   9       25.94       48.00     18.63 o 
   1   5   9       27.20       26.86      2.67 o 
   2   5   9      242.28      285.70      4.92 o 
   3   5   9     4336.23     4233.78     26.55 o 
   4   5   9     2087.14     1986.04     14.78 o 
   5   5   9      738.07      621.09      9.61 o 
   6   5   9      424.94      447.84      9.28 o 
   7   5   9        0.80       -5.78      5.78 o 
   8   5   9      747.48      730.08     15.65 o 
   9   5   9        0.78       -7.68      7.68 o 
  10   5   9        1.67       -6.18      9.02 o 
  11   5   9      132.73      145.02     22.56 o 
   0   6   9     2829.27     2683.28     35.66 o 
   1   6   9        0.48       10.50      3.33 o 
   2   6   9     3848.28     3694.76     24.77 o 
   3   6   9       43.24       56.04      4.07 o 
   4   6   9      512.20      467.92      8.18 o 
   5   6   9       99.98      120.96      5.93 o 
   6   6   9     2262.86     2041.17     20.00 o 
   7   6   9      612.16      509.88     11.69 o 
   8   6   9        0.04        8.37      7.50 o 
   9   6   9        0.10       13.10      9.39 o 
  10   6   9        9.72       10.12      9.41 o 
  11   6   9        0.01       -5.52     13.13 o 
   1   7   9       18.36       14.94      3.58 o 
   2   7   9       73.56      148.45      6.25 o 
   3   7   9      534.93      561.87      7.80 o 
   4   7   9      181.53      184.51      6.15 o 
   5   7   9       41.18       29.88      5.13 o 
   6   7   9       40.14       47.27      6.09 o 
   7   7   9      118.58      108.73      8.72 o 
   8   7   9       20.03       29.10      9.21 o 
   9   7   9       34.69       29.66      9.06 o 
  10   7   9       30.70       27.88      9.52 o 
   0   8   9       97.24       88.64      8.18 o 
   1   8   9      193.63      256.44      7.41 o 
   2   8   9       17.05        9.46      3.36 o 
   3   8   9      257.11      259.88      5.96 o 
   4   8   9       90.99      137.99      6.13 o 
   5   8   9       41.45       59.43      5.85 o 
   6   8   9      415.34      382.04      8.74 o 
   7   8   9       13.38       30.80      6.69 o 
   8   8   9       69.88       78.17     13.79 o 
   9   8   9       10.41        3.00      7.96 o 
  10   8   9       59.85       58.87     10.18 o 
   1   9   9     1485.17     1442.63     17.31 o 
   2   9   9      316.19      309.44      7.14 o 
   3   9   9       86.13      116.46      6.82 o 
   4   9   9       32.67       32.16      5.21 o 
   5   9   9      235.72      232.24      8.45 o 
   6   9   9      150.02      193.87      9.09 o 
   7   9   9      258.69      244.88      9.60 o 
   8   9   9      144.55      193.96     15.53 o 
   9   9   9        9.27       -1.85     10.68 o 
  10   9   9       39.44       35.91     13.40 o 
   0  10   9      436.53      306.19     12.09 o 
   1  10   9       13.11       44.47      6.16 o 
   2  10   9      151.55      171.41      8.39 o 
   3  10   9      491.36      441.54      9.34 o 
   4  10   9     1846.92     1810.43     20.43 o 
   5  10   9       92.55      125.70      8.95 o 
   6  10   9       31.73       36.10      7.56 o 
   7  10   9       85.70      115.28      9.90 o 
   8  10   9       42.23       48.65     11.69 o 
   9  10   9       77.77       60.05     24.67 o 
  10  10   9       10.33       37.91     22.77 o 
   1  11   9       20.96       11.59      5.16 o 
   2  11   9      499.68      522.12     11.11 o 
   3  11   9        9.99        1.94      5.61 o 
   4  11   9       23.72       43.63      6.62 o 
   5  11   9        9.23       -0.19      6.95 o 
   6  11   9       54.36       48.61      7.80 o 
   7  11   9       24.47       20.52      7.65 o 
   8  11   9       52.82       61.90     11.80 o 
   9  11   9        1.70       -1.99     10.71 o 
   0  12   9     1027.72     1043.31     56.33 o 
   1  12   9        0.20       -1.97      5.65 o 
   2  12   9       89.34      104.59      7.92 o 
   3  12   9      133.00      184.92     11.68 o 
   4  12   9       17.90       23.24      8.52 o 
   5  12   9      222.49      212.18      9.42 o 
   6  12   9      340.53      302.64     10.57 o 
   7  12   9       63.19       73.09      8.83 o 
   8  12   9       11.41       16.23      8.99 o 
   9  12   9        3.38        7.82      9.70 o 
   1  13   9      385.59      399.04     11.57 o 
   2  13   9       20.66       23.18      6.52 o 
   3  13   9        0.79       -6.89      6.89 o 
   4  13   9        5.55       12.38      7.43 o 
   5  13   9      182.30      174.67     14.65 o 
   6  13   9       50.02       34.36      7.32 o 
   7  13   9       26.56       30.07      8.31 o 
   8  13   9        8.97       14.55      9.84 o 
   0  14   9      152.78      135.54     16.43 o 
   1  14   9        4.32       13.75      7.13 o 
   3  14   9       31.49       42.77      8.46 o 
   4  14   9      311.59      270.05     11.29 o 
   5  14   9       13.16        2.94      6.88 o 
   6  14   9        0.34       -0.95      7.72 o 
   7  14   9        3.46       -1.76      7.78 o 
   8  14   9       45.15       41.96     10.87 o 
   1  15   9       44.35       35.79      9.51 o 
   2  15   9        3.03        1.27      6.84 o 
   3  15   9        7.98       10.94      7.52 o 
   4  15   9        1.38       -2.73      7.78 o 
   5  15   9       27.09       13.39      6.84 o 
   6  15   9       44.52       53.90      8.85 o 
   7  15   9       42.92       45.79      9.46 o 
   0  16   9      464.95      451.88     32.57 o 
   1  16   9       10.89        5.02      8.24 o 
   2  16   9        6.92        5.40      8.04 o 
   3  16   9       15.89       10.54     12.83 o 
   4  16   9        0.26       -1.79      8.23 o 
   6  16   9       11.09        8.25      7.52 o 
   7  16   9        0.34      -15.74     15.74 o 
   1  17   9       33.39       28.04      8.74 o 
   2  17   9       70.01       91.85     16.41 o 
   3  17   9       12.55       16.08      9.11 o 
   4  17   9        0.47       -2.31      7.37 o 
   5  17   9       43.72       26.56      8.11 o 
   6  17   9        7.97       -0.33      8.85 o 
   0  18   9        2.15        1.25     11.82 o 
   1  18   9        0.07        9.21      8.19 o 
   2  18   9      110.67      113.08     16.49 o 
   3  18   9       14.14        4.46     10.11 o 
   4  18   9        5.62       -5.48      7.31 o 
   5  18   9       13.06        8.13      8.67 o 
   1  19   9       22.60       32.06     13.18 o 
   2  19   9        0.00       -8.72      8.72 o 
   3  19   9        7.91       -7.03     10.70 o 
   4  19   9       29.33       25.27     18.69 o 
   0  20   9       66.10      106.22     17.72 o 
   1  20   9      204.83      322.24     21.72 o 
   0   0  10     8136.27     7949.33    109.82 o 
   1   0  10      584.24      513.81      9.57 o 
   2   0  10    15522.07    16788.71    125.22 o 
   3   0  10      429.97      488.12      7.79 o 
   4   0  10       52.32       51.43      5.14 o 
   5   0  10      353.20      274.12      7.70 o 
   6   0  10       50.01       79.44      9.32 o 
   7   0  10        9.81       -1.55      7.41 o 
   8   0  10      596.35      481.65     15.94 o 
   9   0  10       68.49      106.26     15.81 o 
  10   0  10       42.43       45.43     14.87 o 
  11   0  10        1.35       23.83     21.11 o 
   1   1  10       38.21       44.12      3.26 o 
   2   1  10     5018.11     5664.54     31.79 o 
   3   1  10      349.09      419.59      5.13 o 
   4   1  10     1497.54     1321.38     10.81 o 
   5   1  10      455.44      455.06      7.81 o 
   6   1  10       32.82       50.45      5.69 o 
   7   1  10      210.54      196.15      8.05 o 
   8   1  10      175.54      218.29     11.17 o 
   9   1  10       32.97       27.16     11.82 o 
  10   1  10        0.02       -8.42      8.42 o 
  11   1  10       13.25        0.93      9.63 o 
   0   2  10     8059.50     8277.58     92.58 o 
   1   2  10       61.43       67.37      3.32 o 
   2   2  10      686.66      642.40      8.53 o 
   3   2  10      480.63      581.35      6.97 o 
   4   2  10     1439.69     1444.72     11.54 o 
   5   2  10      454.68      439.67      7.61 o 
   6   2  10      307.98      295.59      7.23 o 
   7   2  10      117.11      133.39      8.21 o 
   8   2  10        0.60       -0.40      6.47 o 
   9   2  10        0.02       -6.73      8.16 o 
  10   2  10        0.38        3.15      9.27 o 
  11   2  10        0.00       -4.91      9.95 o 
   1   3  10     1161.51     1099.70     11.38 o 
   2   3  10     3710.07     3493.38     23.05 o 
   3   3  10     1761.05     1706.20     12.70 o 
   4   3  10       66.56      131.03      4.57 o 
   5   3  10        1.85        2.46      4.02 o 
   6   3  10      697.40      600.50      9.39 o 
   7   3  10      154.15      171.36     10.95 o 
   8   3  10       61.24       87.91      8.97 o 
   9   3  10      110.29      128.60     10.48 o 
  10   3  10      185.87      204.39     12.86 o 
  11   3  10        8.27       22.04     11.38 o 
   0   4  10    15442.67    15799.18    171.16 o 
   1   4  10     3709.95     4050.10     32.36 o 
   2   4  10      482.25      608.65      6.42 o 
   3   4  10      176.67      149.33      5.02 o 
   4   4  10     1429.86     1347.14     12.04 o 
   5   4  10      440.70      432.98      6.91 o 
   6   4  10     2138.98     1912.98     19.89 o 
   7   4  10      121.39      139.34      8.81 o 
   8   4  10      228.10      249.57     10.85 o 
   9   4  10      158.91      182.92     12.02 o 
  10   4  10        7.30       12.83     10.26 o 
  11   4  10        2.50       12.23     11.42 o 
   1   5  10      615.71      544.41     13.34 o 
   2   5  10      755.62      730.85     12.51 o 
   3   5  10      256.24      261.02      5.10 o 
   4   5  10        0.18       -0.57      2.97 o 
   5   5  10      638.12      609.52      9.39 o 
   6   5  10      509.02      413.32      8.44 o 
   7   5  10       55.98       90.16      9.99 o 
   8   5  10        6.72        4.86     12.04 o 
   9   5  10      115.70      218.75     30.93 o 
  10   5  10       68.48      106.53     11.10 o 
  11   5  10        3.19       -0.30     11.11 o 
   0   6  10     4279.87     3949.07     49.45 o 
   1   6  10      200.60      196.68      5.05 o 
   2   6  10        1.91       16.97      3.03 o 
   3   6  10     2724.54     2880.44     21.73 o 
   4   6  10      200.27      193.06      5.82 o 
   5   6  10     1628.36     1503.24     14.74 o 
   6   6  10        1.28        1.90      5.20 o 
   7   6  10      646.41      587.86     12.56 o 
   8   6  10       23.87       28.71      9.52 o 
   9   6  10       63.53       43.31     10.47 o 
  10   6  10       34.71       38.54     10.86 o 
  11   6  10        6.79        0.86     24.69 o 
   1   7  10     1772.96     1861.47     19.82 o 
   2   7  10     2331.09     2392.09     19.13 o 
   3   7  10       54.34       55.03      4.44 o 
   4   7  10      143.71      160.62      6.62 o 
   5   7  10      113.30      174.52      7.14 o 
   6   7  10       75.09      124.96      7.34 o 
   7   7  10      154.91      129.78     10.07 o 
   8   7  10      562.22      519.94     12.80 o 
   9   7  10        2.86        4.08      7.87 o 
  10   7  10       43.81       69.26     11.53 o 
   0   8  10      459.71      316.16     11.09 o 
   1   8  10      224.28      298.24      7.86 o 
   2   8  10     1985.72     1874.27     17.79 o 
   3   8  10        1.66        1.05      4.23 o 
   4   8  10      696.36      678.10     10.36 o 
   5   8  10      444.92      384.89      9.26 o 
   6   8  10      227.21      216.75      8.00 o 
   7   8  10       25.67       11.46      6.76 o 
   8   8  10        0.05        8.35      8.27 o 
   9   8  10        2.11       -7.21     10.28 o 
  10   8  10      134.28      132.80     15.71 o 
   1   9  10       10.47       15.32      5.15 o 
   2   9  10        0.96       -0.44      4.68 o 
   3   9  10        0.53        0.90      5.00 o 
   4   9  10        5.73       -2.62      5.72 o 
   5   9  10        1.66        6.19      6.52 o 
   6   9  10      634.30      620.22     13.34 o 
   7   9  10      115.29      133.56     10.72 o 
   8   9  10       33.63       38.42     12.16 o 
   9   9  10        9.35        6.29     15.12 o 
  10   9  10       71.58       49.15     13.44 o 
   0  10  10       54.77       63.98     13.19 o 
   1  10  10      134.69      193.44      8.56 o 
   2  10  10      752.05      765.67     11.75 o 
   3  10  10       95.98      131.97      7.82 o 
   4  10  10      491.58      467.98     10.46 o 
   5  10  10      442.57      423.85     11.15 o 
   6  10  10     1254.31     1150.29     18.23 o 
   7  10  10      471.36      443.13     12.09 o 
   8  10  10        4.65        1.05      9.13 o 
   9  10  10        0.22        5.93     15.62 o 
   1  11  10      120.27      153.84      7.82 o 
   2  11  10      276.43      243.62      8.64 o 
   3  11  10     1348.86     1494.84     19.98 o 
   4  11  10      438.58      420.18     11.09 o 
   5  11  10      109.68      138.74     10.11 o 
   6  11  10        1.05       -3.73      6.09 o 
   7  11  10       10.23        1.10      6.88 o 
   8  11  10       80.77       87.37     11.80 o 
   9  11  10        0.31      -10.04     10.04 o 
   0  12  10      147.65      206.91     18.12 o 
   1  12  10        5.95        3.80      5.98 o 
   2  12  10      105.11      132.73      8.43 o 
   3  12  10       79.72       91.18      9.13 o 
   4  12  10      779.57      748.33     17.98 o 
   5  12  10        0.19       -1.20      6.60 o 
   6  12  10        2.89       11.85      6.98 o 
   7  12  10      208.06      246.78     13.79 o 
   8  12  10       35.89       37.29     11.92 o 
   9  12  10        0.00       18.54     33.44 o 
   1  13  10      174.15      195.95     10.28 o 
   2  13  10       89.02       71.39      9.28 o 
   3  13  10       74.12       99.03     14.83 o 
   4  13  10        0.58       -6.74      6.74 o 
   5  13  10        1.14       -6.03      6.03 o 
   6  13  10       13.34       15.35      7.90 o 
   7  13  10       22.78       12.61      8.37 o 
   8  13  10       48.25       54.84     10.03 o 
   0  14  10      137.06      138.40     16.84 o 
   1  14  10       74.29       78.89     10.41 o 
   2  14  10       63.78       68.51      8.08 o 
   3  14  10       16.91       16.49      7.25 o 
   4  14  10      229.23      202.69     19.01 o 
   5  14  10        8.86        2.33      6.32 o 
   6  14  10        1.02        3.00      7.38 o 
   7  14  10        0.03       -5.07      7.07 o 
   8  14  10        3.23        2.97     12.63 o 
   1  15  10       71.26       86.80      9.44 o 
   2  15  10       10.06       17.40      7.02 o 
   3  15  10        5.89       12.98     10.60 o 
   4  15  10       38.34       30.30      9.20 o 
   5  15  10        9.90       -4.03      6.55 o 
   6  15  10      108.00      105.19     21.63 o 
   7  15  10       43.68       37.84      8.88 o 
   0  16  10      406.77      400.39     16.10 o 
   1  16  10       10.14        3.94      7.54 o 
   3  16  10       78.21       25.90     18.88 o 
   4  16  10       28.15       20.21      8.76 o 
   5  16  10       24.71       29.14      8.97 o 
   6  16  10        1.51       -0.97      7.18 o 
   1  17  10        7.72        5.48      8.24 o 
   2  17  10       44.91       35.42     10.58 o 
   3  17  10       22.26       18.30      8.57 o 
   4  17  10       19.26        6.31      8.94 o 
   5  17  10       20.08       16.05      7.37 o 
   6  17  10        3.16        1.68     13.36 o 
   0  18  10       70.39      102.34     15.29 o 
   1  18  10        1.50       -0.48      7.88 o 
   2  18  10        9.58        3.13      9.30 o 
   3  18  10        0.24       13.27     15.26 o 
   4  18  10        9.11       -1.09      7.42 o 
   5  18  10        1.46      -14.98     32.91 o 
   1  19  10        7.83        0.16     10.37 o 
   2  19  10       10.63        7.15      9.72 o 
   3  19  10        4.77        4.78     15.81 o 
   0  20  10        0.64        7.35     14.90 o 
   1   1  11      929.88      821.04      7.82 o 
   2   1  11     1766.27     1934.98     12.91 o 
   3   1  11      140.58      125.50      5.90 o 
   4   1  11     1382.43     1364.72     11.20 o 
   5   1  11        0.80       14.93      3.94 o 
   6   1  11      564.45      541.73      9.14 o 
   7   1  11      123.35      156.14      8.32 o 
   8   1  11       47.78       78.32      8.32 o 
   9   1  11       20.23       21.13      9.07 o 
  10   1  11       41.88       49.18     10.80 o 
  11   1  11       49.84       38.90     11.60 o 
   0   2  11       98.62       56.46      7.18 o 
   1   2  11      226.31      163.26      4.32 o 
   2   2  11     8271.47     8665.48     49.53 o 
   3   2  11      788.48      945.39      8.61 o 
   4   2  11      959.59      766.29      7.95 o 
   5   2  11       31.71       61.06      5.23 o 
   6   2  11     1685.22     1581.90     16.32 o 
   7   2  11        0.54        5.11      5.82 o 
   8   2  11        7.03        5.10      7.69 o 
   9   2  11        6.28        2.02      8.71 o 
  10   2  11      156.11      143.85     13.38 o 
  11   2  11        0.22       -0.24     10.86 o 
   1   3  11      168.34      186.96      3.37 o 
   2   3  11      893.72      992.17      9.05 o 
   3   3  11      144.36      141.11      5.29 o 
   4   3  11     1053.77     1009.92      9.38 o 
   5   3  11        0.63        2.92      3.74 o 
   6   3  11      718.06      703.54     10.22 o 
   7   3  11        0.06        0.80      5.84 o 
   8   3  11       56.71       46.16      8.26 o 
   9   3  11        5.83        7.27      7.71 o 
  10   3  11        1.91        6.43      8.76 o 
  11   3  11        3.53       -6.77     11.08 o 
   0   4  11     1107.31     1236.09     32.86 o 
   1   4  11     6641.52     7189.36     58.53 o 
   2   4  11      703.38      755.36     12.22 o 
   3   4  11      363.80      377.08      5.53 o 
   4   4  11      219.33      211.29      6.92 o 
   5   4  11      174.07      203.53      6.22 o 
   6   4  11       29.01       25.67      5.72 o 
   7   4  11      362.46      301.39      9.51 o 
   8   4  11      167.43      180.02     11.69 o 
   9   4  11       26.28       18.27      9.42 o 
  10   4  11       82.67       91.19     10.87 o 
  11   4  11        3.51        5.36     10.98 o 
   1   5  11       93.27      134.77      6.24 o 
   2   5  11      254.02      228.93      4.64 o 
   3   5  11      125.35      157.42      6.91 o 
   4   5  11      414.57      405.33      6.41 o 
   5   5  11      879.39      885.59     10.80 o 
   6   5  11       87.29      114.15      7.21 o 
   7   5  11      131.78      159.36      9.53 o 
   8   5  11      141.55      166.95     12.84 o 
   9   5  11      144.88      134.92     11.55 o 
  10   5  11      135.25      143.27     13.09 o 
  11   5  11       74.53       74.32     15.09 o 
   0   6  11     2481.49     2235.34     31.96 o 
   1   6  11        4.18       47.83      5.08 o 
   2   6  11     2594.75     2438.36     19.25 o 
   3   6  11      708.27      740.64      8.86 o 
   4   6  11       64.57       76.92      5.41 o 
   5   6  11       55.06       46.93      5.18 o 
   6   6  11      611.94      544.29      9.85 o 
   7   6  11       24.63       53.06      7.82 o 
   8   6  11      460.07      442.65     12.08 o 
   9   6  11       81.89       81.69     10.29 o 
  10   6  11       52.37       51.07     10.05 o 
   1   7  11      104.44      150.25      6.99 o 
   2   7  11       33.65       14.55      4.80 o 
   3   7  11      131.19      175.55      7.59 o 
   4   7  11      342.84      337.47      8.45 o 
   5   7  11        2.81       -3.44      4.74 o 
   6   7  11      179.97      187.35     12.42 o 
   7   7  11        0.01       13.92      8.37 o 
   8   7  11      182.42      181.92     17.64 o 
   9   7  11        2.29      -10.47     10.47 o 
  10   7  11       21.39       24.99     21.99 o 
   0   8  11       56.84       71.38      8.87 o 
   1   8  11       57.08       51.04      6.17 o 
   2   8  11        5.63        7.19      4.32 o 
   3   8  11       61.62       78.66      5.65 o 
   4   8  11     3935.44     3717.13     33.17 o 
   5   8  11       21.68       12.98      6.99 o 
   6   8  11      988.61      977.84     16.17 o 
   7   8  11       49.08       36.36      8.42 o 
   8   8  11      265.63      241.52     12.91 o 
   9   8  11        0.17      -10.47     10.47 o 
  10   8  11       11.49       24.91     12.41 o 
   1   9  11      927.73      870.32     13.45 o 
   2   9  11     1288.10     1302.02     19.63 o 
   3   9  11     1226.54     1059.47     14.35 o 
   4   9  11      311.26      343.16     13.28 o 
   5   9  11      163.23      190.60      9.60 o 
   6   9  11      313.76      329.40     17.56 o 
   7   9  11       63.55       80.30      8.64 o 
   8   9  11      117.50      110.79     19.92 o 
   9   9  11        0.70       -7.13      9.45 o 
  10   9  11       87.75      106.53     29.74 o 
   0  10  11      355.15      400.28     13.74 o 
   1  10  11       10.47       -0.33      5.47 o 
   2  10  11      409.08      380.20      8.92 o 
   3  10  11      132.94      175.17      8.47 o 
   4  10  11      717.28      656.71     12.09 o 
   5  10  11       57.73       56.06      7.93 o 
   6  10  11       36.37       58.54      8.29 o 
   7  10  11        7.94       13.61      7.03 o 
   8  10  11       54.47       42.86     10.49 o 
   9  10  11        1.87        5.25     10.47 o 
   1  11  11      230.65      205.74     10.24 o 
   2  11  11       24.24        2.37      5.77 o 
   3  11  11       42.71       51.26      9.07 o 
   4  11  11       96.88      136.95     10.60 o 
   5  11  11      142.27      138.31     19.82 o 
   6  11  11       53.37       69.99      7.89 o 
   7  11  11        9.86       12.29      6.99 o 
   8  11  11      152.03      157.97     18.38 o 
   9  11  11        9.95       12.71     11.53 o 
   0  12  11      503.36      412.56     19.77 o 
   1  12  11       25.37       15.60      6.25 o 
   2  12  11       13.69       16.82      6.17 o 
   3  12  11      347.92      294.70     10.78 o 
   4  12  11      438.57      401.00     12.55 o 
   5  12  11       93.03       97.29      8.78 o 
   6  12  11       10.53        3.94      6.65 o 
   7  12  11       53.43       43.94     10.06 o 
   8  12  11      131.69      153.38     17.32 o 
   9  12  11        1.82       27.69     34.05 o 
   1  13  11       48.01       71.46      8.02 o 
   2  13  11        5.56       16.40      6.80 o 
   3  13  11       40.08       49.03      9.42 o 
   4  13  11       73.38       93.04     10.79 o 
   5  13  11        2.06       -1.27      6.21 o 
   6  13  11       65.20       52.40      9.20 o 
   7  13  11        0.00       -4.44      8.43 o 
   8  13  11       19.56       18.04      9.49 o 
   0  14  11      498.83      464.96     20.18 o 
   1  14  11      106.72      130.52     11.57 o 
   2  14  11        2.95        2.25      6.82 o 
   3  14  11       13.82        6.49      6.83 o 
   4  14  11      359.84      343.16     17.14 o 
   5  14  11        4.03       -0.98      6.38 o 
   6  14  11        6.85       -0.64      6.87 o 
   7  14  11        0.21       -7.21      7.21 o 
   8  14  11        5.14        3.65     17.29 o 
   1  15  11        5.36        2.44      7.34 o 
   2  15  11       21.14        3.29      6.62 o 
   3  15  11        3.46        3.51      7.02 o 
   4  15  11        8.39        2.40      8.24 o 
   5  15  11        6.13        2.13      6.34 o 
   6  15  11       38.02       33.20      7.52 o 
   7  15  11       17.81       17.77      8.66 o 
   0  16  11      224.00      250.40     14.09 o 
   2  16  11       44.78       50.63     11.86 o 
   3  16  11       23.15       22.00     14.20 o 
   4  16  11       16.74        5.60      8.69 o 
   5  16  11       42.04        6.03      7.12 o 
   6  16  11       20.28       27.37      8.00 o 
   1  17  11        8.28       12.61     11.14 o 
   2  17  11        7.41        5.15      8.68 o 
   3  17  11       17.30        5.78      8.07 o 
   4  17  11       29.64       17.62      9.37 o 
   5  17  11       14.31       11.16      7.55 o 
   0  18  11       14.75       20.43     12.18 o 
   1  18  11       11.69        4.55      8.12 o 
   2  18  11       46.21       34.95      9.31 o 
   3  18  11        5.65       -3.61      9.47 o 
   4  18  11        5.58       -5.63      6.73 o 
   1  19  11       18.39       51.84     11.53 o 
   2  19  11       21.32       12.88     10.27 o 
   3  19  11        6.52       -6.36     21.11 o 
   0   0  12       83.71       98.40      9.44 o 
   1   0  12     1487.53     1381.25     18.03 o 
   2   0  12     1074.64      905.35     10.96 o 
   3   0  12     1009.27      897.22     11.25 o 
   4   0  12      419.60      302.09      7.01 o 
   5   0  12      177.18      200.81      7.39 o 
   6   0  12      625.09      536.85     13.00 o 
   7   0  12       42.86       60.37      9.75 o 
   8   0  12     1426.26     1372.91     84.75 o 
   9   0  12       50.01       55.04     14.68 o 
  10   0  12        7.32       -6.10     13.49 o 
  11   0  12       13.72       18.01     15.67 o 
   1   1  12     1014.74      893.83      8.49 o 
   2   1  12        3.83       16.07      2.67 o 
   3   1  12       22.48       15.27      2.67 o 
   4   1  12       78.94      111.98      4.34 o 
   5   1  12       12.51       16.20      4.23 o 
   6   1  12       22.17       26.41      5.13 o 
   7   1  12       11.84       18.26      6.03 o 
   8   1  12      126.33      141.96     10.02 o 
   9   1  12       92.61      118.50     11.66 o 
  10   1  12       56.67       71.36     17.77 o 
  11   1  12       17.68       15.15     11.41 o 
   0   2  12    12885.79    12749.41    140.22 o 
   1   2  12       23.76       24.20      2.99 o 
   2   2  12       61.76      123.34      4.08 o 
   3   2  12        1.23        0.54      2.82 o 
   4   2  12      414.12      454.41      6.29 o 
   5   2  12      339.08      364.43      6.80 o 
   6   2  12        4.86        4.15      4.84 o 
   7   2  12        0.83       -1.91      5.88 o 
   8   2  12        2.12        9.08      8.35 o 
   9   2  12        9.01       13.52      8.40 o 
  10   2  12        9.01       25.94     10.45 o 
  11   2  12        2.28       -2.20     10.73 o 
   1   3  12      141.37      154.72      6.49 o 
   2   3  12      199.66      140.93      7.95 o 
   3   3  12      429.62      328.92      5.30 o 
   4   3  12      632.53      646.14      7.47 o 
   5   3  12        7.58       -1.66      3.55 o 
   6   3  12      647.59      648.53     10.67 o 
   7   3  12       10.59        8.80      6.48 o 
   8   3  12        5.24        2.39      7.47 o 
   9   3  12       72.63       76.10     11.47 o 
  10   3  12      356.98      395.90     24.27 o 
  11   3  12        1.28        3.47     11.57 o 
   0   4  12     8655.04     9218.26    104.23 o 
   1   4  12      121.03      197.04      7.57 o 
   2   4  12     2939.58     2659.33     18.06 o 
   3   4  12      418.41      434.17      6.19 o 
   4   4  12     1478.58     1402.28     12.54 o 
   5   4  12      255.19      252.79      5.94 o 
   6   4  12      526.43      511.26      9.88 o 
   7   4  12        2.36        3.82      6.50 o 
   8   4  12      232.57      221.86     12.45 o 
   9   4  12       14.13       13.19      8.21 o 
  10   4  12       14.38       20.08      9.15 o 
  11   4  12       11.63       45.03     25.16 o 
   1   5  12     2189.91     1936.65     20.37 o 
   2   5  12      173.60      184.21      4.76 o 
   3   5  12      367.89      359.23      6.46 o 
   4   5  12      225.95      206.21      5.19 o 
   5   5  12       13.66        2.10      4.27 o 
   6   5  12     1358.03     1344.60     16.39 o 
   7   5  12       51.15       53.72      8.23 o 
   8   5  12       47.36       44.98      8.54 o 
   9   5  12       11.60        0.15      9.13 o 
  10   5  12       55.82       70.01     11.01 o 
   0   6  12      135.62      159.44      8.75 o 
   1   6  12       49.09       37.95      5.84 o 
   2   6  12      231.72      234.01      6.24 o 
   3   6  12      158.55      187.62      8.28 o 
   4   6  12      721.01      674.88     11.02 o 
   5   6  12       71.59       73.03      6.81 o 
   6   6  12        0.02        3.17      5.29 o 
   7   6  12      106.72      107.28     14.01 o 
   8   6  12       71.44       98.13      9.98 o 
   9   6  12        0.03       -2.90     12.82 o 
  10   6  12       13.71       12.22     11.17 o 
   1   7  12      232.61      207.48      7.56 o 
   2   7  12       13.38       18.48      4.92 o 
   3   7  12      116.91      131.05      6.84 o 
   4   7  12       91.87      119.71      7.50 o 
   5   7  12      151.61      186.88      9.00 o 
   6   7  12      150.07      217.77     10.05 o 
   7   7  12      254.05      266.10     19.50 o 
   8   7  12        0.05       16.58     10.20 o 
   9   7  12        8.59        1.97     11.42 o 
  10   7  12      240.63      292.12     22.52 o 
   0   8  12        7.09       15.38      7.39 o 
   1   8  12      283.01      265.86      8.92 o 
   2   8  12      782.80      729.20     12.77 o 
   3   8  12       29.45       28.71      5.64 o 
   4   8  12     1816.27     1651.87     19.24 o 
   5   8  12       24.30       40.90      7.62 o 
   6   8  12        1.32        2.45      6.65 o 
   7   8  12       97.32      133.49      9.64 o 
   8   8  12       14.92        6.40      9.68 o 
   9   8  12       55.62       38.39     18.40 o 
  10   8  12      110.63      106.73     25.97 o 
   1   9  12      167.29      199.98      7.88 o 
   2   9  12       84.45       85.95      6.70 o 
   3   9  12      690.84      694.42     11.71 o 
   4   9  12       58.45       44.26      7.05 o 
   5   9  12       17.11       14.57      6.78 o 
   6   9  12      124.30      104.25      9.03 o 
   7   9  12       58.43       66.14     10.50 o 
   8   9  12       66.96       71.07     16.16 o 
   9   9  12       20.14        6.08     10.98 o 
  10   9  12        2.45      -17.55     19.98 o 
   0  10  12      424.81      431.24     14.42 o 
   1  10  12      357.34      307.82      8.91 o 
   2  10  12      545.38      499.59     11.72 o 
   3  10  12        0.74       -4.90      6.12 o 
   4  10  12       78.45       70.66      7.51 o 
   5  10  12       27.34       34.33      8.68 o 
   6  10  12       41.42       51.02      7.68 o 
   7  10  12      136.64      168.46     12.20 o 
   8  10  12       98.63      128.57     16.07 o 
   9  10  12        2.34       -4.84     10.82 o 
   1  11  12      105.90      118.22      7.56 o 
   2  11  12        0.32       -2.61      5.69 o 
   3  11  12        6.19       -0.68      7.19 o 
   4  11  12      880.64      884.72     29.37 o 
   5  11  12       19.58       14.78      6.70 o 
   6  11  12       26.03       20.24      6.81 o 
   7  11  12       11.84        3.21      7.00 o 
   8  11  12       31.85       31.19     10.49 o 
   9  11  12        2.29        3.65     11.59 o 
   0  12  12      859.40      944.03     22.07 o 
   1  12  12       53.69       57.51      8.19 o 
   2  12  12      350.23      320.21      9.76 o 
   3  12  12       64.36       53.87      8.49 o 
   4  12  12       19.42       28.80      7.62 o 
   5  12  12        0.14       -6.41      6.41 o 
   6  12  12       94.27      128.41     10.70 o 
   7  12  12        7.89       -2.88      6.92 o 
   8  12  12        6.97        2.47      9.89 o 
   1  13  12       79.48      119.10      9.94 o 
   2  13  12      376.37      320.78     10.01 o 
   3  13  12       65.80       82.32     10.45 o 
   4  13  12       22.84       22.93      8.26 o 
   5  13  12        0.19        0.91      6.37 o 
   6  13  12       94.55      110.63     15.32 o 
   7  13  12        3.64       -4.58      6.96 o 
   8  13  12       81.61       85.08     20.94 o 
   0  14  12        1.86       10.98     15.28 o 
   1  14  12        1.56        1.52      6.91 o 
   2  14  12       49.28       53.08      9.13 o 
   3  14  12       27.16       32.03      7.66 o 
   4  14  12      232.14      211.16     19.06 o 
   5  14  12       56.50       34.69      7.70 o 
   6  14  12      117.94      130.29     11.90 o 
   7  14  12        5.63       10.22      7.46 o 
   1  15  12       43.46       65.72      9.24 o 
   2  15  12      131.47      124.88     21.30 o 
   3  15  12       55.78       50.49     14.90 o 
   4  15  12       16.73        6.01      8.29 o 
   5  15  12        1.57        6.79      6.21 o 
   6  15  12       61.86       46.15      8.52 o 
   7  15  12        8.93       13.66     17.59 o 
   0  16  12        0.53        3.58     12.71 o 
   1  16  12        0.27       -4.46      7.45 o 
   2  16  12        1.52       -5.81     10.14 o 
   3  16  12        1.45        3.53      7.75 o 
   4  16  12      166.18      168.59     29.26 o 
   5  16  12       13.62       15.13      7.88 o 
   6  16  12       31.90       36.71      8.04 o 
   1  17  12        0.03       -7.21      7.60 o 
   2  17  12        1.00        1.47      8.32 o 
   3  17  12        1.18       -8.01      8.42 o 
   4  17  12        7.75        5.03      8.33 o 
   5  17  12       12.18        4.57      6.84 o 
   0  18  12        0.14      -10.57     10.57 o 
   1  18  12        9.73       12.50      8.66 o 
   2  18  12      221.03      274.35     22.88 o 
   3  18  12        1.22       -0.84      8.73 o 
   4  18  12        2.13       10.08     28.81 o 
   1  19  12       28.09       33.72     10.45 o 
   2  19  12        0.12        1.59     12.09 o 
   1   1  13      566.47      552.77     10.26 o 
   2   1  13      862.07      668.01      6.61 o 
   3   1  13        0.06       -0.35      2.61 o 
   4   1  13      122.20      140.24      5.12 o 
   5   1  13        7.22        2.31      3.79 o 
   6   1  13      230.75      196.53      6.85 o 
   7   1  13       83.73      111.13      7.34 o 
   8   1  13      141.49      151.66     10.40 o 
   9   1  13       10.25        4.10      9.28 o 
  10   1  13       13.40       31.99     10.57 o 
  11   1  13        9.12        2.67     11.55 o 
   0   2  13       62.18       56.79      7.68 o 
   1   2  13      293.25      331.79      6.44 o 
   2   2  13     5039.95     4858.21     29.63 o 
   3   2  13       61.44       92.31      4.07 o 
   4   2  13      577.32      487.20      7.00 o 
   5   2  13       90.45       89.66      5.00 o 
   6   2  13     1069.79      966.80     12.46 o 
   7   2  13       38.42       45.39      7.42 o 
   8   2  13      104.65      122.67     11.34 o 
   9   2  13        6.33        7.50      8.06 o 
  10   2  13      125.82      119.61     12.95 o 
  11   2  13        8.58       11.74     11.28 o 
   1   3  13      569.38      575.90      8.02 o 
   2   3  13     4295.39     4661.96     33.23 o 
   3   3  13       15.08       16.29      3.12 o 
   4   3  13      241.83      255.41      5.22 o 
   5   3  13       40.82       40.78      4.49 o 
   6   3  13      422.94      469.93     12.20 o 
   7   3  13       94.67       50.97      7.96 o 
   8   3  13        2.09       -3.62      8.59 o 
   9   3  13        7.49        6.64      8.34 o 
  10   3  13       37.46       18.15      9.84 o 
   0   4  13      314.88      323.45     11.09 o 
   1   4  13      223.50      225.07      6.89 o 
   2   4  13      973.62      856.20     12.67 o 
   3   4  13       75.25       70.55      3.86 o 
   4   4  13       52.28       61.17      4.46 o 
   5   4  13       95.59      114.56      5.58 o 
   6   4  13      307.55      328.13      7.97 o 
   7   4  13        3.93        0.85      6.61 o 
   8   4  13      120.29      144.57     10.63 o 
   9   4  13       24.46       32.27      8.85 o 
  10   4  13        4.13       -5.12      8.26 o 
   1   5  13      601.68      548.95      9.99 o 
   2   5  13      434.04      323.83      6.75 o 
   3   5  13       44.13       49.01      4.54 o 
   4   5  13      317.19      338.31      6.70 o 
   5   5  13      819.55      837.13     11.48 o 
   6   5  13      274.50      290.82      8.23 o 
   7   5  13       25.42       15.94      7.99 o 
   8   5  13        0.02       -3.83      8.20 o 
   9   5  13        9.25       -0.47      8.41 o 
  10   5  13       59.50       68.68     13.93 o 
   0   6  13     1492.78     1564.05     25.71 o 
   1   6  13      170.31      197.18      6.89 o 
   2   6  13     2424.16     2332.51     20.84 o 
   3   6  13        0.02        5.01      4.45 o 
   4   6  13      249.15      200.09      7.28 o 
   5   6  13       13.53        9.93      7.16 o 
   6   6  13       69.32      114.83      8.50 o 
   7   6  13      256.83      266.40     13.18 o 
   9   6  13       24.07       28.48     11.94 o 
  10   6  13       48.16       40.97     13.11 o 
   1   7  13      250.78      182.06      7.82 o 
   2   7  13      283.95      277.10      7.47 o 
   3   7  13      277.68      284.51      7.69 o 
   4   7  13     1528.53     1386.19     17.11 o 
   5   7  13       55.01       73.32      7.39 o 
   6   7  13      640.14      619.59     13.01 o 
   7   7  13       22.03       29.98      9.75 o 
   8   7  13      312.43      293.75     17.15 o 
   9   7  13        2.21       -3.83     13.19 o 
  10   7  13        2.47       -5.50     11.84 o 
   0   8  13       52.95       78.93      9.28 o 
   1   8  13       13.41       10.78      5.16 o 
   2   8  13      354.91      349.67      8.47 o 
   3   8  13       29.56       46.69      6.18 o 
   4   8  13     7586.03     7397.00     58.66 o 
   5   8  13      274.26      269.01     11.82 o 
   6   8  13      900.42      802.01     19.20 o 
   7   8  13        0.82        8.86      7.81 o 
   8   8  13      295.49      311.52     30.38 o 
   9   8  13        8.87       17.60     12.16 o 
  10   8  13        8.26      -10.06     20.05 o 
   1   9  13        3.30        6.37      5.71 o 
   2   9  13      105.82      135.04      7.62 o 
   3   9  13        1.77       -5.07      5.53 o 
   4   9  13      185.11      201.87      9.34 o 
   5   9  13       78.39      117.46     11.68 o 
   6   9  13      182.93      223.57     14.63 o 
   7   9  13       14.10       25.57     22.77 o 
   8   9  13      160.24      206.70     29.52 o 
   9   9  13       18.56        7.25     12.36 o 
   0  10  13       84.90      100.84     11.06 o 
   1  10  13       24.55       28.42      6.47 o 
   2  10  13      668.39      638.36     11.47 o 
   3  10  13        6.96        3.90      5.69 o 
   4  10  13      120.46      166.99     14.01 o 
   5  10  13       57.12       73.83      8.89 o 
   6  10  13      271.94      237.18      9.66 o 
   7  10  13      109.73      106.73     12.15 o 
   8  10  13       14.80       15.66     10.63 o 
   9  10  13       13.65       12.74     10.32 o 
   1  11  13      300.32      280.26      8.62 o 
   2  11  13       31.43       38.31      6.97 o 
   3  11  13      404.78      449.99     12.49 o 
   4  11  13        3.25        8.74      9.10 o 
   5  11  13       12.28        0.48      6.06 o 
   6  11  13        0.14        9.77      6.41 o 
   7  11  13       28.95       28.67      7.76 o 
   8  11  13       90.43       70.84     11.16 o 
   9  11  13       17.27       54.78     34.73 o 
   0  12  13     1077.06     1017.95     23.09 o 
   1  12  13        1.77       -0.46      6.07 o 
   2  12  13       16.51       20.21      6.46 o 
   3  12  13      121.62      120.75     13.06 o 
   4  12  13       56.29       70.29      9.36 o 
   5  12  13        0.16       -2.44      5.91 o 
   6  12  13       18.14       21.60      7.96 o 
   7  12  13        0.45        3.50      6.76 o 
   8  12  13      171.36      214.85     19.21 o 
   1  13  13      319.23      229.55      9.79 o 
   2  13  13      259.21      241.46     11.23 o 
   3  13  13        4.47        1.91      6.71 o 
   4  13  13       11.97        9.82     13.29 o 
   5  13  13       30.92       13.36      6.95 o 
   6  13  13       74.32       62.63     12.06 o 
   7  13  13       12.78        6.09      7.46 o 
   8  13  13        6.69       34.73     30.95 o 
   0  14  13       35.61       40.32     14.60 o 
   1  14  13        0.04       -1.78      6.31 o 
   2  14  13       34.98       35.78      7.32 o 
   3  14  13       60.40       43.78      8.79 o 
   4  14  13      177.09      110.50     24.55 o 
   5  14  13       60.74       54.10      7.40 o 
   6  14  13        1.20        2.11      6.80 o 
   7  14  13        2.88       -1.58      6.81 o 
   1  15  13       63.31       62.41      9.31 o 
   2  15  13       43.70       36.46      8.30 o 
   3  15  13       50.92       53.63     12.72 o 
   4  15  13       29.62       12.34      8.39 o 
   5  15  13        0.94      -10.51     11.61 o 
   6  15  13       20.06       22.08      7.61 o 
   7  15  13        2.06       16.57     24.06 o 
   0  16  13        3.98       -1.58      9.19 o 
   1  16  13        0.04       10.51     11.77 o 
   2  16  13      216.34      208.56     32.21 o 
   3  16  13        7.49        8.39      7.91 o 
   4  16  13        0.16       -2.25      8.95 o 
   5  16  13        3.36       -0.94      7.01 o 
   6  16  13       19.58        5.30     16.85 o 
   1  17  13        8.63        7.09      8.61 o 
   2  17  13        4.21       -4.02      8.73 o 
   3  17  13        0.17       -4.46      8.22 o 
   4  17  13        5.96        3.64      9.12 o 
   5  17  13        0.36       15.25     16.79 o 
   0  18  13       92.91       88.82     15.01 o 
   1  18  13       81.99      149.16     11.64 o 
   2  18  13        8.65       10.70      9.32 o 
   3  18  13        5.10       -2.53     11.93 o 
   4  18  13        1.33       24.14     34.58 o 
   1  19  13        0.01       10.57     10.28 o 
   2  19  13        9.74        3.19     16.58 o 
   0   0  14    11583.75    12310.22    192.56 o 
   1   0  14      738.91      777.81     22.65 o 
   2   0  14     3212.39     2643.27     24.29 o 
   3   0  14      568.61      521.39      8.84 o 
   4   0  14       85.57       89.87      6.42 o 
   5   0  14      453.82      433.80      9.97 o 
   6   0  14      268.81      251.39     10.21 o 
   7   0  14        1.07       -4.94      8.24 o 
   8   0  14      765.89      707.74     19.90 o 
   9   0  14       81.20      109.71     17.54 o 
  10   0  14      150.34      222.43     20.00 o 
   1   1  14     2820.93     2668.50     23.99 o 
   2   1  14     3611.92     3524.17     21.67 o 
   3   1  14        2.07       16.32      2.98 o 
   4   1  14       39.61       54.10      4.34 o 
   5   1  14       20.13       17.88      4.31 o 
   6   1  14       56.48       54.78      5.85 o 
   7   1  14        9.80       25.18      6.44 o 
   8   1  14       75.46      105.72     10.12 o 
   9   1  14       48.59       54.34     10.88 o 
  10   1  14       62.62       79.00     12.77 o 
   0   2  14       51.63       53.98      9.29 o 
   1   2  14     1286.75     1308.15     13.03 o 
   2   2  14     2223.76     2345.92     16.33 o 
   3   2  14       17.68       30.44      3.39 o 
   4   2  14     1155.14     1173.93     10.79 o 
   5   2  14       36.35       54.99      4.76 o 
   6   2  14        3.76       11.06      5.12 o 
   7   2  14        6.14       13.21      6.47 o 
   8   2  14       95.23      129.76     13.18 o 
   9   2  14       11.92       19.05      9.13 o 
  10   2  14        5.26        4.54     10.48 o 
   1   3  14      236.25      183.77      5.12 o 
   2   3  14        0.35        5.08      3.49 o 
   3   3  14       14.61       39.46      3.50 o 
   4   3  14       58.74       70.94      5.11 o 
   5   3  14      545.94      471.69      7.59 o 
   6   3  14      415.66      371.43      8.41 o 
   7   3  14      383.98      354.73     10.36 o 
   8   3  14        0.08       -5.34      7.02 o 
   9   3  14       51.46       31.13      8.78 o 
  10   3  14       61.37       58.34     14.86 o 
   0   4  14     1113.99     1130.72     20.57 o 
   1   4  14      272.83      189.77      6.85 o 
   2   4  14      314.23      249.78      6.32 o 
   3   4  14       16.60       19.40      4.02 o 
   4   4  14        9.76        9.19      3.93 o 
   5   4  14      140.21      153.46      7.02 o 
   6   4  14      570.67      488.34      9.93 o 
   7   4  14      263.70      291.67     10.87 o 
   8   4  14       29.27       31.41      8.93 o 
   9   4  14      102.31      123.26     14.74 o 
  10   4  14        0.08       -3.30     12.04 o 
   1   5  14      397.28      413.56      8.98 o 
   2   5  14       31.96       33.83      4.57 o 
   3   5  14       75.03       89.59      6.38 o 
   4   5  14        9.66        4.80      4.54 o 
   5   5  14      560.83      534.85     10.47 o 
   6   5  14      250.51      212.80      8.89 o 
   7   5  14      172.51      208.61     13.43 o 
   8   5  14       22.22       17.42     10.60 o 
   9   5  14       33.32       27.21     11.58 o 
  10   5  14        2.01        3.80     12.01 o 
   0   6  14      119.86      159.78     10.35 o 
   1   6  14       40.04       77.89      7.74 o 
   2   6  14      291.03      261.54      6.79 o 
   3   6  14     1175.53     1080.36     13.83 o 
   4   6  14      164.07      203.45     10.19 o 
   5   6  14     2783.28     2538.95     25.44 o 
   6   6  14      695.92      712.13     13.68 o 
   7   6  14      587.40      522.94     15.59 o 
   8   6  14        9.58       23.14     15.82 o 
   9   6  14       14.62        5.23     12.97 o 
  10   6  14        3.03        5.48     12.37 o 
   1   7  14       41.78       37.55      6.55 o 
   2   7  14      172.74      173.26      7.62 o 
   3   7  14      790.26      743.37     15.02 o 
   4   7  14      383.11      326.44     13.31 o 
   5   7  14        5.30       29.78      7.77 o 
   6   7  14      169.14      223.12     10.68 o 
   7   7  14       30.15       18.04      8.40 o 
   8   7  14      383.35      413.95     15.62 o 
   9   7  14       59.13       57.25     13.02 o 
  10   7  14       17.58       28.97     13.98 o 
   0   8  14       17.93        3.84      7.49 o 
   1   8  14     1040.31     1023.65     14.89 o 
   2   8  14       31.83       61.16      6.47 o 
   3   8  14        2.25        7.15      5.36 o 
   4   8  14     4238.61     4231.27     37.65 o 
   5   8  14        0.03       -0.20      6.42 o 
   7   8  14        9.02        0.31      7.84 o 
   8   8  14       39.11       52.81     11.50 o 
   9   8  14      141.49      163.79     24.36 o 
   1   9  14       36.68       39.36      6.76 o 
   2   9  14      582.94      560.96     10.78 o 
   3   9  14      219.12      219.37      8.27 o 
   4   9  14       32.93       55.82      7.43 o 
   5   9  14        0.03       -6.00      6.09 o 
   6   9  14      522.22      518.03     15.05 o 
   7   9  14       15.23       11.92      7.37 o 
   8   9  14        1.53       -0.80      9.89 o 
   9   9  14       56.73       40.12     13.18 o 
   0  10  14     1663.54     1613.49     28.99 o 
   1  10  14       18.80        9.85      7.87 o 
   2  10  14       24.31       27.70      6.12 o 
   3  10  14        2.13        4.38      6.96 o 
   4  10  14        6.77       13.71      7.83 o 
   5  10  14       49.41       49.08      7.85 o 
   6  10  14        6.31        3.43      7.03 o 
   7  10  14      118.72      124.39     10.48 o 
   8  10  14      121.75      109.85     13.21 o 
   9  10  14       10.77       21.90     12.48 o 
   1  11  14       73.88       74.11      9.84 o 
   2  11  14      122.06      155.48      9.07 o 
   3  11  14      298.67      271.10     10.93 o 
   4  11  14      226.09      254.28     12.35 o 
   5  11  14       82.14       72.10     10.03 o 
   6  11  14        9.29       -4.59      6.45 o 
   7  11  14        8.49       -2.56      6.83 o 
   8  11  14       16.22       33.80     11.55 o 
   0  12  14       10.75       34.32     10.42 o 
   1  12  14       11.31       -0.32      6.28 o 
   2  12  14      517.46      465.99     11.44 o 
   3  12  14       18.65       17.78      7.86 o 
   4  12  14       28.07       21.58      7.35 o 
   5  12  14        9.71       13.91      9.38 o 
   6  12  14       11.53       -0.81      6.30 o 
   7  12  14       52.04       51.85     10.93 o 
   8  12  14        0.08        6.78     10.78 o 
   1  13  14        0.67       -3.47      6.69 o 
   2  13  14       49.09       49.52      7.84 o 
   3  13  14        4.32        9.55      8.34 o 
   4  13  14       53.67       43.82      9.58 o 
   5  13  14      109.18      132.67     13.06 o 
   6  13  14       69.38       74.20     10.77 o 
   7  13  14        2.54        1.91      7.13 o 
   8  13  14       13.21      -15.81     29.05 o 
   0  14  14       59.27       80.88     15.57 o 
   1  14  14       13.81        2.62      6.78 o 
   2  14  14       60.65       85.28      8.88 o 
   3  14  14       80.63       86.68     12.34 o 
   4  14  14      118.86      109.91     12.68 o 
   5  14  14        3.43        1.21      6.42 o 
   6  14  14       52.18       35.75      7.39 o 
   7  14  14       10.34       -7.14      7.14 o 
   1  15  14      135.25      145.46     15.89 o 
   2  15  14        1.14        2.00      9.44 o 
   3  15  14       27.51       26.77      8.21 o 
   4  15  14       14.13        0.31      8.68 o 
   5  15  14        7.52        2.69      7.42 o 
   6  15  14        2.52       20.95      9.74 o 
   0  16  14        5.24        5.71     10.22 o 
   1  16  14        9.48       10.15      8.11 o 
   2  16  14       13.29       31.14      8.55 o 
   3  16  14      114.90       75.38     11.86 o 
   4  16  14        0.11       -0.24      9.34 o 
   5  16  14        1.99       14.24     10.19 o 
   1  17  14        1.88       -4.94      7.73 o 
   2  17  14        2.41        2.65      9.62 o 
   3  17  14       92.63      106.26     33.35 o 
   4  17  14        0.20       -2.92      9.35 o 
   0  18  14        0.04       -9.53     10.77 o 
   1  18  14       11.95        2.67      8.50 o 
   2  18  14      118.42      123.41     22.87 o 
   3  18  14       17.72       37.91     22.40 o 
   1   1  15     1178.02      964.29     12.43 o 
   2   1  15      558.15      459.61      6.19 o 
   3   1  15      279.19      352.31      5.67 o 
   4   1  15      489.05      439.06      7.33 o 
   5   1  15      116.13      150.86      6.41 o 
   6   1  15       56.16       90.14      6.71 o 
   7   1  15      442.50      375.64      9.53 o 
   8   1  15       37.08       54.65     10.25 o 
   9   1  15       11.97        6.37     10.04 o 
  10   1  15        9.95       38.14     12.46 o 
   0   2  15     1997.57     1797.62     32.30 o 
   1   2  15      526.17      457.95      7.83 o 
   2   2  15      223.26      215.09      5.33 o 
   3   2  15      158.00      168.39      7.68 o 
   4   2  15      819.62      754.82      8.53 o 
   5   2  15      227.62      198.12      5.76 o 
   6   2  15      229.28      195.03      8.08 o 
   7   2  15      469.31      485.37     11.60 o 
   8   2  15        0.36       -4.15      8.91 o 
   9   2  15       16.35       28.79      9.03 o 
  10   2  15       22.03       12.94     11.30 o 
   1   3  15      115.53      150.65      9.88 o 
   2   3  15      399.47      379.48      7.27 o 
   3   3  15     1236.29     1264.95     12.83 o 
   4   3  15        0.31        2.43      4.69 o 
   5   3  15      145.21      171.17      6.37 o 
   6   3  15      198.14      193.38     12.59 o 
   7   3  15      164.53      205.86     11.92 o 
   8   3  15       21.51       26.06      8.92 o 
   9   3  15        0.77       -1.14     10.32 o 
  10   3  15        8.85       19.00     16.88 o 
   0   4  15      452.18      424.29     12.84 o 
   1   4  15      298.42      291.12      8.12 o 
   2   4  15      434.55      365.79      6.92 o 
   3   4  15     1223.86     1224.59     13.55 o 
   4   4  15      403.67      376.16      7.18 o 
   5   4  15      409.42      392.80      8.33 o 
   6   4  15       13.76       17.91      6.05 o 
   7   4  15        1.86        1.62      8.37 o 
   8   4  15       48.09       51.63     20.12 o 
   9   4  15       10.36        5.57     11.42 o 
  10   4  15        8.07       10.85     12.43 o 
   1   5  15      465.28      368.94      8.94 o 
   2   5  15        6.36       12.22      4.24 o 
   3   5  15       98.17      153.11      7.02 o 
   4   5  15        1.15        3.04      4.72 o 
   5   5  15      120.32      126.33      8.53 o 
   6   5  15       32.96       44.72      7.36 o 
   7   5  15       37.66       48.08     10.18 o 
   8   5  15       47.33       56.87     10.84 o 
   9   5  15       24.95       34.34     12.30 o 
  10   5  15       15.61       26.66     13.10 o 
   0   6  15      224.15      171.17      9.93 o 
   1   6  15        9.64        5.27      4.91 o 
   2   6  15     1089.56     1066.34     13.86 o 
   3   6  15        6.65       20.67      5.42 o 
   4   6  15      863.87      786.55     12.59 o 
   5   6  15      636.18      579.37     11.37 o 
   6   6  15     1356.96     1224.16     18.22 o 
   7   6  15       44.62       30.97      9.51 o 
   8   6  15       33.70       30.64      9.96 o 
   9   6  15       98.60      110.68     18.24 o 
  10   6  15        5.72       10.76     12.98 o 
   1   7  15      115.44      153.54      8.54 o 
   2   7  15       11.32       16.45      5.28 o 
   3   7  15       59.54       60.61      6.44 o 
   4   7  15       17.90       30.64      6.84 o 
   5   7  15       61.64       88.82      7.87 o 
   6   7  15      387.90      334.35     10.37 o 
   7   7  15        6.00       -0.63      7.72 o 
   8   7  15      123.20      127.65     13.95 o 
   9   7  15       17.00       10.51     11.74 o 
  10   7  15        0.45        4.31     22.40 o 
   0   8  15      919.85      903.55     25.38 o 
   1   8  15      626.94      548.85     11.30 o 
   2   8  15        0.22        1.44      5.28 o 
   3   8  15      381.55      389.00      9.53 o 
   4   8  15      207.15      253.20     14.71 o 
   5   8  15       29.25       22.69      6.97 o 
   6   8  15      168.11      200.52     10.14 o 
   7   8  15       26.22       19.60      8.36 o 
   8   8  15       10.67        5.31     10.20 o 
   9   8  15       41.92       34.63     12.88 o 
   1   9  15     1023.24      937.91     14.95 o 
   2   9  15      169.38      216.65      9.74 o 
   3   9  15      255.00      253.99      7.93 o 
   4   9  15       39.40       38.47      6.85 o 
   5   9  15      403.01      319.12     10.18 o 
   6   9  15       62.56       62.67      8.02 o 
   7   9  15       14.37       25.01      8.12 o 
   8   9  15       94.32      144.03     16.96 o 
   9   9  15       15.50       17.31     12.07 o 
   0  10  15       17.57       42.76     10.24 o 
   1  10  15      276.15      257.41      9.04 o 
   2  10  15       13.08       31.46      6.21 o 
   3  10  15      777.36      747.38     15.83 o 
   4  10  15      341.67      348.94     13.27 o 
   5  10  15       53.82       36.58      7.64 o 
   6  10  15        4.34       -1.01      6.86 o 
   7  10  15      103.82       90.00      9.68 o 
   8  10  15       12.39        4.37     10.59 o 
   1  11  15      252.36      241.80      9.18 o 
   2  11  15       15.28        0.91      5.85 o 
   3  11  15      368.20      312.69     14.59 o 
   4  11  15        0.60       -6.90      7.23 o 
   5  11  15       34.45       24.76      7.60 o 
   6  11  15        9.93       15.95      7.15 o 
   7  11  15        3.97       -0.19      7.49 o 
   8  11  15        2.84        1.88     10.52 o 
   0  12  15      873.20      806.06     21.41 o 
   1  12  15      495.78      389.01     19.24 o 
   2  12  15        0.41       -6.39      6.39 o 
   3  12  15       18.08       29.05      8.26 o 
   4  12  15       19.14       36.01      9.10 o 
   5  12  15        4.19       -6.43      6.43 o 
   6  12  15       89.69       83.23     10.19 o 
   7  12  15        0.17       -7.41      7.41 o 
   8  12  15        9.73        1.62     22.96 o 
   1  13  15       19.95       15.23      6.74 o 
   2  13  15        4.13        2.34      6.94 o 
   3  13  15        0.82       -4.60      7.64 o 
   4  13  15        5.55        1.59     10.82 o 
   5  13  15      191.87      205.54     17.12 o 
   6  13  15       49.88       43.74      9.32 o 
   7  13  15       38.20       45.44      8.75 o 
   0  14  15       74.57       64.82     13.99 o 
   1  14  15        6.05        6.01      6.95 o 
   2  14  15        4.87        7.26      7.67 o 
   3  14  15        6.96       11.21     10.28 o 
   4  14  15       36.50       27.24      9.72 o 
   5  14  15       12.03        3.10      6.90 o 
   6  14  15       11.46       -0.34      7.13 o 
   7  14  15       13.42       16.70     17.01 o 
   1  15  15       41.44       36.73      8.30 o 
   2  15  15        0.01       -4.12      8.07 o 
   3  15  15        0.34        2.43      7.36 o 
   4  15  15        0.21        3.65      9.34 o 
   5  15  15       13.70       11.14      7.86 o 
   6  15  15        0.00       -6.28      6.28 o 
   0  16  15      191.20      213.37     26.86 o 
   1  16  15       54.79       70.20      9.76 o 
   2  16  15       28.23       31.15      9.36 o 
   3  16  15       15.40       19.76      8.71 o 
   4  16  15        7.61       10.81     10.01 o 
   5  16  15       38.59       44.82     15.63 o 
   1  17  15       73.36       74.23     10.30 o 
   2  17  15       80.35      113.55     18.92 o 
   3  17  15       52.87       48.78     11.12 o 
   4  17  15        0.11        2.09     12.33 o 
   0  18  15        0.15        3.69     11.05 o 
   1  18  15        0.00       -3.27      7.85 o 
   2  18  15       19.91       25.09     10.44 o 
   0   0  16       41.30      189.40     45.13 o 
   1   0  16       63.96       92.28      9.06 o 
   2   0  16      196.86      235.68      6.53 o 
   3   0  16     1497.12     1457.38     16.48 o 
   4   0  16       18.05       16.51      5.68 o 
   5   0  16     2139.86     1979.86     23.91 o 
   6   0  16        0.32       -5.28      7.50 o 
   7   0  16      124.33      210.85     12.42 o 
   8   0  16       26.49       21.05     12.97 o 
   9   0  16      353.88      355.33     21.41 o 
  10   0  16       15.94       -7.32     16.15 o 
   1   1  16      528.27      496.50      7.98 o 
   2   1  16      307.18      353.99      5.34 o 
   3   1  16      887.94      867.81      8.98 o 
   4   1  16       15.92        6.79      3.65 o 
   5   1  16     1140.91     1075.98     11.59 o 
   6   1  16      103.28      120.67      7.75 o 
   7   1  16       14.38       16.32      7.25 o 
   9   1  16       62.19       69.58     11.51 o 
  10   1  16        8.82      -10.61     10.61 o 
   0   2  16       97.25      192.33     10.47 o 
   1   2  16       42.33       54.61      5.50 o 
   2   2  16      107.70      138.70      6.09 o 
   3   2  16      208.42      218.86      6.73 o 
   4   2  16      522.82      498.67      8.14 o 
   5   2  16       94.79      106.91      5.99 o 
   6   2  16      134.23      198.07      8.73 o 
   7   2  16       97.61       93.97      9.45 o 
   8   2  16        7.23        1.54      8.18 o 
   9   2  16        2.48       -3.64     11.40 o 
  10   2  16        0.89      -13.96     15.54 o 
   1   3  16      896.03      825.99     22.97 o 
   2   3  16       48.98       31.56      4.67 o 
   3   3  16       10.92       13.20      4.09 o 
   4   3  16      234.00      256.38      6.39 o 
   5   3  16       23.30       38.24      5.50 o 
   6   3  16      138.16      202.33      9.51 o 
   7   3  16      448.80      389.65     14.10 o 
   8   3  16       57.95       93.68     13.40 o 
   9   3  16       22.34       12.54     11.78 o 
  10   3  16       13.64        1.14     17.44 o 
   0   4  16      899.93      730.82     17.21 o 
   1   4  16       98.75      118.35      7.37 o 
   2   4  16       13.57       20.02      4.27 o 
   3   4  16        0.71       -0.69      4.01 o 
   4   4  16      528.21      498.38      8.35 o 
   5   4  16      725.76      649.98     10.57 o 
   6   4  16      407.46      310.26     10.69 o 
   7   4  16       98.89      107.89     11.47 o 
   8   4  16       32.66       57.00     12.72 o 
   9   4  16      111.84      138.48     17.79 o 
  10   4  16        0.61      -11.83     11.83 o 
   1   5  16      293.57      269.42      9.37 o 
   2   5  16      821.76      801.47     11.92 o 
   3   5  16      223.17      211.49      7.65 o 
   4   5  16       11.39       22.96      5.53 o 
   5   5  16      237.21      213.56      9.37 o 
   6   5  16       57.42       60.95      7.78 o 
   7   5  16      129.24      152.05     15.58 o 
   8   5  16        0.03        2.55     11.51 o 
   9   5  16        0.37       -5.74     11.38 o 
  10   5  16       31.95       25.22     13.50 o 
   0   6  16       17.92        9.38      7.64 o 
   1   6  16      273.39      317.97     13.77 o 
   2   6  16      827.46      806.62     12.26 o 
   3   6  16     1234.53     1153.67     14.99 o 
   4   6  16      713.77      718.20     20.86 o 
   5   6  16      524.56      490.39     10.63 o 
   6   6  16        4.81       17.28      7.14 o 
   7   6  16      253.77      249.41     19.89 o 
   8   6  16       34.78       29.31     10.22 o 
   9   6  16        0.84       -0.04     11.29 o 
  10   6  16       18.64       19.85     13.73 o 
   1   7  16      672.86      615.45     11.84 o 
   2   7  16     1001.02     1044.96     14.42 o 
   3   7  16     3095.18     2996.80     28.51 o 
   4   7  16       92.11       83.15      8.65 o 
   5   7  16       16.55       40.65      9.28 o 
   6   7  16      147.48      193.67     10.77 o 
   7   7  16       16.78       22.11      8.73 o 
   8   7  16       21.20       36.18     10.93 o 
   9   7  16       91.84      101.86     15.25 o 
   0   8  16      846.96      739.75     21.13 o 
   1   8  16       10.05       25.27      6.34 o 
   2   8  16       19.02       26.34      6.34 o 
   3   8  16      745.89      707.68     11.49 o 
   4   8  16       20.99       35.17      6.83 o 
   5   8  16      141.42      213.57     11.19 o 
   6   8  16       98.52      163.36     11.76 o 
   7   8  16       51.55       54.52      9.68 o 
   8   8  16        1.81       -1.96     10.05 o 
   9   8  16       63.99       80.12     14.89 o 
   1   9  16      626.23      629.78     12.61 o 
   2   9  16       68.56       87.97      8.15 o 
   3   9  16       25.71       30.57      6.60 o 
   4   9  16        0.32        0.66      6.25 o 
   5   9  16       68.13      100.70     12.36 o 
   6   9  16       97.21       89.19      9.71 o 
   7   9  16       95.69      119.05     11.25 o 
   8   9  16      160.81      141.29     15.95 o 
   9   9  16       43.79       55.87     12.90 o 
   0  10  16        6.86       -4.88      8.78 o 
   1  10  16     1383.95     1225.76     18.04 o 
   2  10  16      205.84      226.40     11.11 o 
   3  10  16       19.45       15.74      8.26 o 
   4  10  16       17.24       37.98      6.99 o 
   5  10  16       38.77       35.80      8.32 o 
   6  10  16      236.36      253.67     15.52 o 
   7  10  16       75.83      104.08      9.90 o 
   8  10  16        4.46        9.97     10.42 o 
   1  11  16        0.71       -3.63      6.70 o 
   2  11  16       68.75       57.80      7.61 o 
   3  11  16      411.50      374.35     12.16 o 
   4  11  16        0.12       -6.47      7.10 o 
   5  11  16      272.61      247.95     10.88 o 
   6  11  16        0.82       -6.35      6.35 o 
   7  11  16        7.69        6.91      7.51 o 
   0  12  16      202.78      135.09     28.51 o 
   1  12  16       56.86       37.81      6.60 o 
   2  12  16       91.32      112.21     17.21 o 
   3  12  16        8.51        3.86      8.06 o 
   4  12  16        0.89       -1.81      8.88 o 
   5  12  16       17.82       17.32      7.31 o 
   6  12  16       11.36       12.44      7.84 o 
   7  12  16       51.14       52.88      9.11 o 
   8  12  16        6.38       -9.53     30.11 o 
   1  13  16        8.55        0.27      5.95 o 
   2  13  16        8.05        9.87      6.60 o 
   3  13  16       35.59       40.14      9.31 o 
   4  13  16       15.66       19.15      9.91 o 
   5  13  16       55.63       62.31     10.08 o 
   6  13  16        6.93        5.34      7.73 o 
   7  13  16       10.77       -4.24      7.42 o 
   0  14  16        0.92        5.02     11.15 o 
   1  14  16       30.72       23.07      7.24 o 
   2  14  16       74.19       81.78     10.44 o 
   3  14  16        8.24       25.42     11.98 o 
   4  14  16      100.77      118.83     23.19 o 
   5  14  16        0.10       -0.01      7.47 o 
   6  14  16       12.52       23.66      7.53 o 
   1  15  16       82.16       73.95     12.56 o 
   2  15  16        0.04       -4.98      9.24 o 
   3  15  16      103.22       87.60     12.11 o 
   4  15  16        1.37        0.11      9.39 o 
   5  15  16       24.47       10.73      7.26 o 
   6  15  16       76.16      127.19     30.34 o 
   0  16  16        0.52       12.90      8.54 o 
   1  16  16       30.44       41.39      8.77 o 
   2  16  16        3.21       -1.67      8.50 o 
   3  16  16       30.39       21.39      8.79 o 
   4  16  16       28.29       30.76     10.47 o 
   5  16  16       10.10        9.65     17.75 o 
   1  17  16       19.15       11.92      8.19 o 
   2  17  16        4.20       -8.21     10.10 o 
   3  17  16       11.93       23.75     19.55 o 
   4  17  16        2.59        0.23     38.13 o 
   0  18  16       24.80       41.04     12.86 o 
   1  18  16       26.04       25.85     11.22 o 
   2  18  16        1.76       -9.05     17.64 o 
   1   1  17      573.24      605.87     10.88 o 
   2   1  17      248.20      214.95      5.71 o 
   3   1  17      713.65      542.67      8.72 o 
   4   1  17       15.36       11.46      4.16 o 
   5   1  17       64.69      100.33      6.35 o 
   6   1  17       15.15       27.67      6.20 o 
   7   1  17      113.50      138.84     10.27 o 
   8   1  17       12.77       21.53      9.13 o 
   9   1  17      114.00      100.80     18.41 o 
  10   1  17        3.49        9.75     16.81 o 
   0   2  17      734.40      901.46     22.88 o 
   1   2  17       15.07       42.56      5.37 o 
   2   2  17       18.74       11.12      4.91 o 
   3   2  17      234.79      231.59      6.08 o 
   4   2  17      544.06      527.06      8.60 o 
   5   2  17      165.81      188.16      9.89 o 
   6   2  17        2.23        0.92      6.34 o 
   7   2  17       47.74       72.10     10.30 o 
   8   2  17        6.63       40.34     15.02 o 
   9   2  17       36.83       42.97     13.34 o 
  10   2  17        1.01        2.82     16.59 o 
   1   3  17      711.93      686.96     12.58 o 
   2   3  17      568.52      541.71     13.68 o 
   3   3  17      278.99      241.40      8.92 o 
   4   3  17      321.54      294.70      6.89 o 
   5   3  17      255.76      273.46      7.64 o 
   6   3  17       82.32      107.03      8.87 o 
   7   3  17      368.49      346.24     15.56 o 
   8   3  17       14.81        7.51     10.58 o 
   9   3  17       31.76       37.06     12.75 o 
  10   3  17       14.50       16.54     17.94 o 
   0   4  17     1503.77     1423.54     25.79 o 
   1   4  17      471.45      495.16     11.08 o 
   2   4  17      452.30      408.27      8.85 o 
   3   4  17       76.25       62.54      5.34 o 
   4   4  17      819.67      773.86     10.54 o 
   5   4  17       98.35      145.53      7.58 o 
   6   4  17      115.11      107.19      8.86 o 
   7   4  17       44.54       55.85     12.71 o 
   8   4  17        2.58       -5.15     10.28 o 
   9   4  17        2.74       -6.00     12.04 o 
  10   4  17       19.19       25.20     31.37 o 
   1   5  17       25.10       31.94      6.38 o 
   2   5  17       42.15       28.72      5.80 o 
   3   5  17     3570.62     3289.04     30.00 o 
   4   5  17     1402.63     1236.67     14.90 o 
   5   5  17      663.87      612.77     11.55 o 
   6   5  17      189.98      228.67     13.69 o 
   7   5  17        2.57       -5.54      9.20 o 
   8   5  17       10.26        7.22      9.61 o 
   9   5  17       40.82       28.89     12.85 o 
   0   6  17       64.85       69.71      9.62 o 
   1   6  17       10.75        7.67      5.59 o 
   2   6  17      623.92      652.94     11.37 o 
   3   6  17       24.90       26.86      6.03 o 
   4   6  17      323.17      319.46      8.86 o 
   5   6  17      372.96      374.00      9.70 o 
   6   6  17        0.54        3.49      6.85 o 
   7   6  17      328.42      324.65     12.02 o 
   8   6  17       13.28       12.63     11.42 o 
   9   6  17       13.96       25.01     12.93 o 
   1   7  17      410.62      387.15     11.17 o 
   2   7  17      691.01      674.41     15.40 o 
   3   7  17       13.95       20.92      6.06 o 
   4   7  17        1.83       -1.31      5.90 o 
   5   7  17      241.02      237.63      8.56 o 
   6   7  17       94.73      126.16      9.36 o 
   7   7  17       97.33      115.21     10.88 o 
   8   7  17        0.27       -6.42      9.97 o 
   9   7  17       23.07       34.26     13.18 o 
   0   8  17      493.72      549.21     16.82 o 
   1   8  17       59.34       69.72      8.42 o 
   2   8  17      151.76      204.58      8.95 o 
   3   8  17       70.92       88.00      8.86 o 
   4   8  17       11.37        7.00      6.24 o 
   5   8  17       82.24      102.97     10.48 o 
   6   8  17      179.33      187.76     17.03 o 
   7   8  17        0.80       -2.85      8.27 o 
   8   8  17      107.35      117.76     31.98 o 
   9   8  17        1.73        6.21     12.97 o 
   1   9  17       32.60       44.97      7.66 o 
   2   9  17       97.03      109.71      9.12 o 
   3   9  17      694.39      666.59     14.82 o 
   4   9  17       32.51       12.45      6.98 o 
   5   9  17       31.54       14.69      6.43 o 
   6   9  17        4.62        3.67      7.77 o 
   7   9  17       25.56       31.56     10.38 o 
   8   9  17       51.14       74.63     16.18 o 
   0  10  17      399.88      395.17     15.64 o 
   1  10  17       50.28       15.59      7.33 o 
   2  10  17      204.79      238.66     15.03 o 
   3  10  17       65.40       65.82      9.29 o 
   4  10  17        3.12        3.95      6.31 o 
   5  10  17       49.69       25.02      7.45 o 
   6  10  17       29.43       18.66      7.42 o 
   7  10  17       69.13       90.69      9.84 o 
   8  10  17       14.02        7.42     10.90 o 
   1  11  17       57.36       50.98      8.32 o 
   2  11  17      145.82      129.60     15.05 o 
   3  11  17        7.29       10.82      8.09 o 
   4  11  17       40.83       27.45      8.62 o 
   5  11  17       14.31       25.38      7.44 o 
   6  11  17       19.11        8.93      7.38 o 
   7  11  17        6.71        8.05      8.03 o 
   8  11  17        1.07        6.85     12.16 o 
   0  12  17       43.22       42.32     13.04 o 
   1  12  17       58.39       71.67     12.02 o 
   2  12  17        1.86        5.32      6.03 o 
   3  12  17        7.85       25.15      8.64 o 
   4  12  17       59.77       59.76     11.36 o 
   5  12  17       23.40       33.61      7.48 o 
   6  12  17       80.99       88.07     17.20 o 
   7  12  17       12.20       -3.75      8.11 o 
   1  13  17      540.20      507.25     12.88 o 
   2  13  17       62.33       52.78      7.76 o 
   3  13  17       54.67       67.19     13.31 o 
   4  13  17        0.52        3.39      8.62 o 
   5  13  17       83.61       97.47     12.76 o 
   6  13  17       11.77        4.84      6.84 o 
   7  13  17       56.16       89.26     28.62 o 
   0  14  17        0.00       -9.83      9.83 o 
   1  14  17        9.32        8.75      6.64 o 
   2  14  17       54.14       42.28      8.55 o 
   3  14  17      128.53      146.94     22.59 o 
   4  14  17        6.38       10.95     11.42 o 
   5  14  17       24.97       24.26      9.86 o 
   6  14  17       63.83       52.44     15.13 o 
   1  15  17       50.86       44.67      7.59 o 
   2  15  17       70.64       90.81     16.51 o 
   3  15  17       11.83       31.14      9.19 o 
   4  15  17        5.69       -8.97      8.97 o 
   5  15  17        1.13       -0.70      6.94 o 
   0  16  17       25.32       21.32      8.72 o 
   1  16  17        2.40       -6.02      6.73 o 
   2  16  17        5.01        3.96      7.67 o 
   3  16  17       52.86       68.55     15.63 o 
   4  16  17        2.44       -9.59      9.59 o 
   1  17  17       37.70       47.33     18.10 o 
   2  17  17        2.62        0.89     13.65 o 
   3  17  17        2.45        4.36     14.76 o 
   0  18  17       39.67       58.94     23.99 o 
   0   0  18      601.99      477.77     17.51 o 
   1   0  18      475.12      381.84     13.35 o 
   2   0  18       24.24       13.32      7.87 o 
   3   0  18      415.20      348.27     12.96 o 
   4   0  18      381.41      393.15     15.59 o 
   5   0  18      273.87      255.56     12.06 o 
   6   0  18        9.28        5.40      8.91 o 
   7   0  18       43.11       68.06     10.92 o 
   8   0  18       42.16       29.81     18.08 o 
   1   1  18       58.15      103.26      7.30 o 
   2   1  18       68.99       75.10      5.49 o 
   3   1  18       29.49       12.50      4.26 o 
   4   1  18       78.35       99.24      8.18 o 
   5   1  18      222.35      207.18      7.51 o 
   6   1  18      388.33      336.30     11.06 o 
   7   1  18        0.99       -6.66      6.66 o 
   8   1  18        2.03        8.56     10.00 o 
   9   1  18      189.24      175.25     36.02 o 
  10   1  18        2.24        8.40     21.72 o 
   0   2  18        0.24        1.64      7.49 o 
   1   2  18      326.53      320.82      8.27 o 
   2   2  18        0.02       -4.77      4.77 o 
   3   2  18      390.31      381.06      7.41 o 
   4   2  18      202.45      198.88      6.54 o 
   5   2  18       47.36       46.31      6.25 o 
   6   2  18       58.89       64.47      8.14 o 
   7   2  18        0.74       -0.54      9.00 o 
   8   2  18       12.37      -10.94     10.94 o 
   9   2  18        0.27       -6.61     13.85 o 
  10   2  18        8.67       26.57     17.11 o 
   1   3  18     2937.71     2879.52     29.48 o 
   2   3  18       55.58       69.73      6.25 o 
   3   3  18      147.91      136.43      7.47 o 
   4   3  18       12.24        8.76      4.72 o 
   5   3  18      377.52      358.24     10.35 o 
   6   3  18       22.56       27.96      9.09 o 
   7   3  18      293.98      307.50     13.57 o 
   8   3  18       15.41       16.29     10.85 o 
   9   3  18        9.59       -0.22     11.41 o 
  10   3  18        0.06      -10.10     16.16 o 
   0   4  18       74.05       70.53     10.16 o 
   1   4  18      749.41      623.76     11.93 o 
   2   4  18      489.50      432.62     10.08 o 
   3   4  18       57.03       73.46      8.41 o 
   4   4  18      185.61      199.82      9.57 o 
   5   4  18     1075.70     1138.92     14.57 o 
   6   4  18      287.57      263.36      9.93 o 
   7   4  18       18.35        1.95      9.92 o 
   8   4  18        1.66       -9.98      9.98 o 
   9   4  18      148.50      170.36     17.32 o 
   1   5  18     2727.47     2700.88     28.67 o 
   2   5  18      106.03      129.80      7.66 o 
   3   5  18       24.43       35.05      6.24 o 
   4   5  18        2.39       -4.57      5.07 o 
   5   5  18       38.90       45.68      7.11 o 
   6   5  18        6.78       16.29      6.82 o 
   7   5  18       67.54       68.88     11.17 o 
   8   5  18      159.92      207.60     15.09 o 
   9   5  18        3.30        1.39     12.00 o 
   0   6  18      682.61      702.12     18.39 o 
   1   6  18       85.24       92.59      8.79 o 
   2   6  18      402.61      393.68     10.59 o 
   3   6  18      369.09      343.24      8.85 o 
   4   6  18       88.86      112.95      7.95 o 
   5   6  18      237.88      218.28     14.26 o 
   6   6  18        1.33        0.90      9.10 o 
   7   6  18       18.67       32.27      9.47 o 
   8   6  18       29.57       30.39     11.31 o 
   9   6  18      101.02      154.76     30.20 o 
   1   7  18       11.14       10.51      6.11 o 
   2   7  18      616.84      550.80     11.85 o 
   3   7  18      219.68      201.77      9.25 o 
   4   7  18        1.45       -4.21      6.08 o 
   5   7  18      628.84      581.52     11.87 o 
   6   7  18      160.04      241.65     11.18 o 
   7   7  18      132.28      168.23     12.16 o 
   8   7  18       47.68       61.03     12.36 o 
   9   7  18        6.40        7.85     12.31 o 
   0   8  18      555.32      622.61     18.11 o 
   1   8  18      165.85      198.95     10.71 o 
   2   8  18        6.41       27.14      6.66 o 
   3   8  18       29.02       33.47      7.28 o 
   4   8  18        1.04       -5.82      5.82 o 
   5   8  18       36.36       39.00      8.90 o 
   6   8  18       16.73       15.17      7.50 o 
   7   8  18      201.40      261.86     14.09 o 
   8   8  18       22.03       29.55     11.80 o 
   9   8  18       57.17       69.19     15.42 o 
   1   9  18      644.26      621.40     13.07 o 
   2   9  18       41.76       60.69      7.53 o 
   3   9  18      327.18      279.87     10.05 o 
   4   9  18       54.75       53.69      7.41 o 
   5   9  18       45.55       52.57      8.72 o 
   6   9  18       15.11        5.88      7.68 o 
   7   9  18       25.88       25.30      9.19 o 
   8   9  18        6.24       15.29     11.33 o 
   0  10  18      566.62      469.78     16.97 o 
   1  10  18       17.95       27.39      7.61 o 
   2  10  18     1061.52      996.35     15.58 o 
   3  10  18      438.19      425.45     13.10 o 
   4  10  18      346.34      316.08     10.64 o 
   5  10  18       21.98       41.86      7.88 o 
   6  10  18        5.07        2.73      7.68 o 
   7  10  18        1.36        3.39      8.93 o 
   8  10  18        7.37       -2.00     11.70 o 
   1  11  18      519.58      525.64     12.60 o 
   2  11  18       30.31       28.94      7.56 o 
   3  11  18      315.42      311.32     12.82 o 
   4  11  18       19.94       18.66     11.83 o 
   5  11  18      159.36      143.45     16.99 o 
   6  11  18       48.80       42.24      8.73 o 
   7  11  18        1.27       -4.34      7.85 o 
   0  12  18       42.13       41.38     12.41 o 
   1  12  18        6.30        7.65      6.13 o 
   2  12  18       12.25        9.08      6.47 o 
   3  12  18       19.69       11.41      8.46 o 
   4  12  18      159.55      154.57     25.42 o 
   5  12  18      107.89      128.43     11.83 o 
   6  12  18        0.24       -0.48      6.83 o 
   7  12  18       23.63       11.61      9.52 o 
   1  13  18        0.02       -0.54      6.10 o 
   2  13  18        2.12        1.53      6.84 o 
   3  13  18       21.31       11.58      7.86 o 
   4  13  18        0.09        2.88      8.01 o 
   5  13  18        1.81       -3.37     12.88 o 
   6  13  18        1.67        1.50      7.87 o 
   0  14  18        6.99       -7.70     10.41 o 
   1  14  18       23.13       10.29      6.69 o 
   2  14  18        1.39        0.17      5.70 o 
   3  14  18       22.16       11.55      7.19 o 
   4  14  18        8.61       -3.27      8.23 o 
   5  14  18        0.85       -1.08      7.81 o 
   6  14  18        0.25        7.87     22.40 o 
   1  15  18       53.87       55.16      9.74 o 
   2  15  18       22.50       23.86      8.51 o 
   3  15  18      159.29      180.56     33.94 o 
   4  15  18        0.05       -0.82      8.47 o 
   5  15  18       16.87       10.67     16.08 o 
   0  16  18        8.43        6.03      8.55 o 
   1  16  18        4.75        0.94      7.73 o 
   2  16  18       58.14       69.07     12.37 o 
   3  16  18       96.25       92.65     31.11 o 
   4  16  18        1.21       20.28     32.23 o 
   1  17  18        1.37        4.79      8.28 o 
   2  17  18       19.95       40.88     27.69 o 
   1   1  19      565.45      517.84     10.92 o 
   2   1  19      168.28      154.14      8.99 o 
   3   1  19      403.86      349.40      8.98 o 
   4   1  19      133.76      107.91      7.01 o 
   5   1  19       70.75       61.36      7.02 o 
   6   1  19       14.34       14.24      8.84 o 
   7   1  19       74.08      108.40     10.85 o 
   8   1  19       94.91      114.63     23.30 o 
   0   2  19      377.52      277.49     12.68 o 
   1   2  19       49.40       39.10      6.06 o 
   2   2  19        2.24       -4.95      4.95 o 
   3   2  19       25.00       40.34      5.14 o 
   4   2  19        7.76        1.03      5.03 o 
   5   2  19       66.77      104.08      9.41 o 
   6   2  19      717.25      627.10     13.24 o 
   8   2  19       22.53       -4.80     10.56 o 
   9   2  19        9.72       -4.14     15.07 o 
   1   3  19      522.13      564.27     12.56 o 
   2   3  19      896.31      842.30     22.25 o 
   3   3  19       19.09       10.72      5.11 o 
   4   3  19       64.14       97.09      6.19 o 
   5   3  19       32.82       53.39      6.56 o 
   6   3  19      115.31      126.56     10.68 o 
   7   3  19      227.99      236.46     14.10 o 
   8   3  19        1.35        5.92     12.54 o 
   9   3  19        2.87       -7.98     11.81 o 
   0   4  19     2245.62     2064.68     33.89 o 
   1   4  19      960.01      903.95     14.61 o 
   2   4  19      455.55      398.14      9.93 o 
   3   4  19      686.68      656.55      9.84 o 
   4   4  19      221.72      215.34      8.55 o 
   5   4  19      190.43      217.43      7.95 o 
   6   4  19      245.73      240.74     18.86 o 
   7   4  19        0.40        5.25      9.89 o 
   8   4  19       52.22       46.75     12.36 o 
   9   4  19        3.39        6.75     12.52 o 
   1   5  19       90.20      130.83      8.90 o 
   2   5  19      352.79      398.58      9.45 o 
   3   5  19      264.71      229.90      7.25 o 
   4   5  19       44.16       56.09      6.62 o 
   5   5  19      757.58      771.27     28.20 o 
   6   5  19       70.15       86.46      9.25 o 
   7   5  19        0.36       -7.26      9.43 o 
   8   5  19       25.21       22.80     11.45 o 
   9   5  19       21.58        8.08     12.83 o 
   0   6  19      257.94      216.42     15.00 o 
   1   6  19       18.20       28.34      6.98 o 
   2   6  19      662.97      604.28     11.33 o 
   3   6  19       27.28       39.89      6.82 o 
   4   6  19        1.59        4.57      6.08 o 
   5   6  19        2.65       -3.66      6.91 o 
   6   6  19       28.94       22.56      7.83 o 
   7   6  19      267.50      272.82     13.09 o 
   8   6  19        2.36       -6.69     10.67 o 
   9   6  19        4.01        1.46     16.74 o 
   1   7  19       30.68       31.86      7.20 o 
   2   7  19       96.18      114.13      8.61 o 
   3   7  19       15.77       15.88      6.71 o 
   4   7  19       28.94       45.15      6.93 o 
   5   7  19        6.49       12.45      6.45 o 
   6   7  19       38.88       37.76      8.16 o 
   7   7  19       71.19      102.21     11.58 o 
   8   7  19       16.94       38.97     13.13 o 
   9   7  19       53.33       59.95     15.28 o 
   0   8  19      128.57      159.88     13.54 o 
   1   8  19      691.32      545.76     12.18 o 
   2   8  19        0.22       -1.34      5.86 o 
   3   8  19        1.14       -5.44      6.24 o 
   4   8  19        3.04        5.91      6.33 o 
   5   8  19       69.52       52.94      7.42 o 
   6   8  19       50.67       56.01      8.43 o 
   7   8  19       26.25       19.53      9.65 o 
   8   8  19       12.60       12.99     17.21 o 
   1   9  19      413.39      416.85     11.58 o 
   2   9  19      150.77      184.86     13.45 o 
   3   9  19      334.84      271.41     11.33 o 
   4   9  19        0.21        2.36      6.47 o 
   5   9  19       59.94       85.32     11.54 o 
   6   9  19       34.41       39.62      8.24 o 
   7   9  19       65.21       58.06     11.01 o 
   8   9  19       18.86       20.39     14.34 o 
   0  10  19      225.51      219.76     23.44 o 
   1  10  19      130.50      123.45      9.88 o 
   2  10  19       11.72        8.31      6.74 o 
   3  10  19      159.88      203.87     17.69 o 
   4  10  19        0.01        1.16      6.88 o 
   5  10  19       70.34       82.71      8.81 o 
   6  10  19        0.04        4.32     10.29 o 
   7  10  19       28.56       41.84     10.18 o 
   8  10  19        5.15        6.91     14.17 o 
   1  11  19        7.52       10.65      6.40 o 
   2  11  19       81.46       77.76      8.85 o 
   3  11  19      135.07      170.00     16.39 o 
   4  11  19       25.17       27.83     12.89 o 
   5  11  19       62.01       81.15     11.13 o 
   6  11  19        9.13        5.20      7.33 o 
   7  11  19       14.59        6.58      8.73 o 
   0  12  19        0.79        2.88     15.18 o 
   1  12  19      102.41       77.09      9.74 o 
   2  12  19       16.91       22.66      8.42 o 
   3  12  19        9.45       -4.29      7.47 o 
   4  12  19       58.56       34.28      9.32 o 
   5  12  19       25.16       20.29      8.32 o 
   6  12  19       30.23       37.95      8.41 o 
   7  12  19        1.42       -5.43     13.84 o 
   1  13  19      114.97      101.45     18.57 o 
   2  13  19       17.51        8.71      7.67 o 
   3  13  19       45.99       48.88      9.08 o 
   4  13  19       11.30        8.89     10.89 o 
   5  13  19       19.17       14.03      7.71 o 
   6  13  19       33.16       33.35      8.49 o 
   0  14  19        0.88        5.16     10.54 o 
   1  14  19        0.68       -0.74      6.21 o 
   2  14  19       15.41        9.06      7.33 o 
   3  14  19       13.61        3.32      7.22 o 
   4  14  19      337.26      347.02     15.44 o 
   1  15  19        2.81       -2.54      8.62 o 
   2  15  19        3.36        4.23      7.05 o 
   3  15  19        0.84        6.32      7.89 o 
   4  15  19        0.24       -4.20     11.86 o 
   0  16  19       66.13       41.98     15.60 o 
   1  16  19       28.77       19.97      7.73 o 
   2  16  19       54.61       56.44     14.44 o 
   3  16  19       17.62       46.57     26.14 o 
   1  17  19       15.52        6.19     16.78 o 
   0   0  20      753.36      621.52     42.22 o 
   1   0  20      118.28      167.87     12.37 o 
   2   0  20      433.03      393.85     14.15 o 
   3   0  20       31.48       50.67      9.43 o 
   4   0  20       45.53       81.23     13.37 o 
   5   0  20       64.72       55.15     13.75 o 
   6   0  20       22.92        3.89     12.32 o 
   7   0  20      965.17      912.10     29.45 o 
   1   1  20       20.17       17.37      6.55 o 
   2   1  20        1.45       -3.61      5.75 o 
   3   1  20      671.68      628.93     12.14 o 
   4   1  20       24.55       23.66      6.13 o 
   5   1  20      802.46      680.68     14.48 o 
   6   1  20      139.37      193.01     16.09 o 
   7   1  20        8.18       -6.80      9.82 o 
   8   1  20        0.20       11.58     18.69 o 
   0   2  20       59.60       58.26      9.97 o 
   1   2  20       28.83       30.07      7.36 o 
   2   2  20        0.83        3.57      4.77 o 
   3   2  20      541.76      457.74      9.64 o 
   4   2  20        1.67        4.36      5.39 o 
   5   2  20      123.51      134.81      8.58 o 
   6   2  20        0.10        2.54      7.00 o 
   7   2  20       98.08      134.25     24.72 o 
   8   2  20        0.01      -17.48     17.48 o 
   1   3  20     1037.21      916.18     14.96 o 
   2   3  20       20.58       50.96      6.45 o 
   3   3  20      571.96      520.14     10.01 o 
   4   3  20        6.52       -1.81      5.40 o 
   5   3  20       93.29       88.82      7.49 o 
   6   3  20        0.01       -7.63      7.63 o 
   7   3  20      242.78      233.42     13.62 o 
   8   3  20      133.88      151.60     17.02 o 
   9   3  20        1.16        1.78     13.43 o 
   0   4  20      226.42      259.01     13.18 o 
   1   4  20       45.91       58.18      8.07 o 
   2   4  20      809.78      872.47     14.31 o 
   3   4  20       37.40       47.85      5.88 o 
   4   4  20       56.70       79.71      6.99 o 
   5   4  20       45.02       66.46      9.99 o 
   6   4  20       78.60       87.36     10.24 o 
   7   4  20        2.46       -0.98     10.84 o 
   8   4  20       35.87       38.13     11.11 o 
   9   4  20       17.29        1.09     12.29 o 
   1   5  20      159.94      183.35     10.42 o 
   2   5  20      187.08      188.81      9.17 o 
   3   5  20       68.30       63.89      6.76 o 
   4   5  20       40.95       47.37      6.46 o 
   5   5  20        8.09       10.39      7.79 o 
   6   5  20       90.35      124.77     10.89 o 
   7   5  20        1.32       -3.03      9.66 o 
   8   5  20        5.27       24.10     15.15 o 
   9   5  20       10.88        6.99     13.60 o 
   0   6  20      117.06      153.01     13.53 o 
   1   6  20      470.32      498.42     11.70 o 
   2   6  20      126.23      150.77      8.58 o 
   3   6  20      256.37      242.49      8.74 o 
   4   6  20       27.70       28.38      7.36 o 
   5   6  20        4.56       -6.98      6.98 o 
   6   6  20       45.96       58.63      8.79 o 
   7   6  20       44.21       29.62      9.76 o 
   8   6  20        1.15       -0.64     11.12 o 
   9   6  20      110.21      127.01     18.02 o 
   1   7  20     1027.67     1019.95     16.56 o 
   2   7  20       12.60       16.50      6.06 o 
   3   7  20      230.95      233.92      9.25 o 
   4   7  20      102.44      114.29      8.79 o 
   5   7  20       25.36       34.08      7.30 o 
   6   7  20        1.16       -4.84      8.35 o 
   7   7  20        2.52       -3.06      9.89 o 
   8   7  20       16.07       -0.13     12.27 o 
   0   8  20      176.07      185.82     22.36 o 
   1   8  20      661.11      619.69     13.26 o 
   2   8  20      220.48      206.83      9.44 o 
   3   8  20      212.88      241.79     10.82 o 
   4   8  20      168.09      193.27     10.99 o 
   5   8  20        1.11        5.70      6.49 o 
   6   8  20       18.30       26.45      8.22 o 
   7   8  20        0.20       -1.12      8.89 o 
   8   8  20        6.46        7.78     12.07 o 
   1   9  20      202.74      248.73     17.40 o 
   2   9  20      132.39      128.68      9.15 o 
   3   9  20       58.06       64.00      9.70 o 
   4   9  20       34.61       44.22      7.76 o 
   5   9  20      231.05      232.09     10.53 o 
   6   9  20        2.12       -2.67      7.96 o 
   7   9  20        0.72       -1.55      9.30 o 
   8   9  20        7.63       22.52     15.29 o 
   0  10  20       29.51       36.15     10.81 o 
   1  10  20       14.05       16.01      7.87 o 
   2  10  20        5.22       -5.49      6.65 o 
   3  10  20      468.36      439.75     13.45 o 
   4  10  20      218.35      228.00     17.68 o 
   5  10  20      154.36      124.59     12.36 o 
   6  10  20       12.65       11.86      8.14 o 
   7  10  20       10.28       10.51     11.89 o 
   1  11  20        0.18       -3.96      6.53 o 
   2  11  20        0.63        2.96      8.16 o 
   3  11  20       59.54       74.00     11.11 o 
   4  11  20        1.62       12.90      7.17 o 
   5  11  20      325.21      286.66     12.03 o 
   6  11  20        4.00       10.51      7.99 o 
   7  11  20       21.00       15.56     10.77 o 
   0  12  20      210.39      235.70     27.52 o 
   1  12  20      117.95       90.56     13.56 o 
   2  12  20        0.03       -5.21      6.44 o 
   3  12  20        1.82        5.50      7.72 o 
   4  12  20      148.28      146.27     17.61 o 
   5  12  20       28.01       25.66      8.78 o 
   6  12  20       38.08       22.48      8.73 o 
   1  13  20       42.12       20.47      6.88 o 
   2  13  20       16.72        4.06      9.53 o 
   3  13  20        3.65        8.48     10.11 o 
   4  13  20       20.56       22.81      9.14 o 
   5  13  20       11.33       13.78      7.95 o 
   6  13  20       29.20       31.65     16.42 o 
   0  14  20        2.43       -2.25      9.96 o 
   1  14  20        9.10        1.83      6.20 o 
   2  14  20       33.15       30.38     14.72 o 
   3  14  20       54.62       50.20     14.49 o 
   4  14  20       67.26       79.85     15.09 o 
   5  14  20       22.59       29.91      9.78 o 
   1  15  20       13.54        7.80      6.99 o 
   2  15  20        1.37       -0.43      7.39 o 
   3  15  20       46.08       50.34     22.36 o 
   4  15  20        7.44       10.97     26.56 o 
   0  16  20       73.77       61.06     16.23 o 
   1  16  20       17.18       27.61      9.71 o 
   2  16  20        2.98       17.83     15.58 o 
   1   1  21       89.34       93.12      8.10 o 
   2   1  21        4.01        3.25      5.97 o 
   3   1  21       73.69      131.29      9.54 o 
   4   1  21      411.92      400.70     10.35 o 
   5   1  21       28.90       34.71      9.42 o 
   6   1  21        4.62       -3.02      9.13 o 
   8   1  21       23.84       28.90     18.99 o 
   0   2  21      328.65      343.35     14.15 o 
   1   2  21      615.99      497.05     12.43 o 
   2   2  21     1652.45     1535.50     20.32 o 
   3   2  21      253.13      228.53      8.63 o 
   4   2  21       79.93       78.03      8.13 o 
   5   2  21        0.07        0.32      8.37 o 
   6   2  21      208.23      223.94     16.92 o 
   7   2  21        7.51       47.05     25.35 o 
   8   2  21       26.51       50.85     21.64 o 
   1   3  21       88.85      115.06      8.65 o 
   2   3  21       16.80       15.96      6.00 o 
   3   3  21        2.04        3.12      5.63 o 
   4   3  21      477.05      398.88      9.59 o 
   5   3  21        0.74       -0.01      7.31 o 
   6   3  21       21.10       45.30     10.62 o 
   7   3  21       70.26       76.59     18.29 o 
   8   3  21        1.60        6.96     20.20 o 
   9   3  21        6.62       33.75     24.59 o 
   0   4  21      468.17      423.21     15.44 o 
   1   4  21      145.91      210.89     10.36 o 
   2   4  21       12.01       18.02      6.56 o 
   3   4  21      259.79      243.98      7.45 o 
   4   4  21      195.43      204.61     10.88 o 
   5   4  21      196.68      209.71      9.87 o 
   6   4  21        2.75       18.34     14.69 o 
   7   4  21        0.39        0.94     10.04 o 
   8   4  21        0.70       -6.64     10.11 o 
   9   4  21        1.12      -13.83     13.83 o 
   1   5  21      128.51       95.86      9.27 o 
   2   5  21      444.73      368.92     10.18 o 
   3   5  21       80.16      113.74      7.42 o 
   4   5  21       21.15       16.35      6.00 o 
   5   5  21      317.81      250.31      9.86 o 
   6   5  21       55.72       76.53     10.68 o 
   7   5  21        0.22      -13.34     13.34 o 
   8   5  21        3.81       21.49     19.67 o 
   0   6  21        8.19        2.31      9.89 o 
   1   6  21      260.61      215.54     14.04 o 
   2   6  21       39.50       60.44      7.81 o 
   3   6  21        1.93        2.26      6.27 o 
   4   6  21      369.01      357.81     21.17 o 
   5   6  21      112.16      140.26      9.40 o 
   6   6  21      124.49      172.52     13.14 o 
   7   6  21        1.93       15.43     11.25 o 
   8   6  21        1.47      -12.06     12.06 o 
   1   7  21        0.04       -3.56      6.26 o 
   2   7  21        0.04       -5.81      5.81 o 
   3   7  21        9.30       12.36      6.56 o 
   4   7  21       37.71       27.35      6.94 o 
   5   7  21       42.89       43.93      7.99 o 
   6   7  21       35.59       35.73      8.65 o 
   7   7  21       11.82       11.50      9.32 o 
   8   7  21       13.78       11.37     12.25 o 
   0   8  21       20.86       18.56      9.77 o 
   1   8  21      175.94      193.38     25.35 o 
   2   8  21      195.67      196.76     12.80 o 
   3   8  21        9.06        9.15      7.79 o 
   4   8  21       41.88       38.62      7.45 o 
   5   8  21       69.01       59.20      7.94 o 
   6   8  21       16.50       19.78      8.26 o 
   7   8  21       25.60       27.52     10.43 o 
   8   8  21       10.20       14.39     13.24 o 
   1   9  21      100.52      135.72     13.68 o 
   2   9  21        3.31        1.79      7.01 o 
   3   9  21      116.33      118.48     14.09 o 
   4   9  21      138.58      150.03     11.52 o 
   5   9  21        1.14       -2.97      6.84 o 
   6   9  21        0.44       -7.65      7.65 o 
   7   9  21       12.69       -5.70      9.73 o 
   0  10  21      250.38      238.64     14.44 o 
   1  10  21       91.40       80.99      8.93 o 
   2  10  21       65.63       75.40     10.56 o 
   3  10  21       89.26       90.11     13.51 o 
   4  10  21      365.14      339.43     12.80 o 
   5  10  21       23.94       23.38      8.09 o 
   6  10  21        8.38        9.24      8.16 o 
   7  10  21        0.65       -9.36      9.36 o 
   1  11  21        1.76       -6.11      6.11 o 
   2  11  21       25.62        7.04      7.44 o 
   3  11  21        1.93        1.12      8.34 o 
   4  11  21       12.41       -6.23      7.07 o 
   5  11  21       84.73       73.30     11.20 o 
   6  11  21       35.35       23.68      9.22 o 
   0  12  21      186.76      251.23     22.88 o 
   1  12  21        0.04       -1.16      6.75 o 
   2  12  21       11.07        4.56      8.65 o 
   3  12  21       72.15       52.04      9.37 o 
   4  12  21        0.24       18.32      9.90 o 
   5  12  21       54.96       61.66     10.27 o 
   6  12  21       34.95       43.28     11.05 o 
   1  13  21       53.60       41.71      7.83 o 
   2  13  21       54.75       38.20     11.11 o 
   3  13  21        6.67       11.69      8.90 o 
   4  13  21        5.28       16.52      8.74 o 
   5  13  21       55.15       47.79      9.07 o 
   0  14  21       14.16        7.39     10.49 o 
   1  14  21       16.31        8.21      6.62 o 
   2  14  21       26.17        8.49      7.59 o 
   3  14  21        7.52        8.42      9.04 o 
   4  14  21        9.51        7.28      7.29 o 
   1  15  21       45.94       23.76      7.50 o 
   2  15  21       48.11       34.44     13.16 o 
   3  15  21        1.90        9.06     12.62 o 
   0  16  21       17.16        1.43     12.70 o 
   1  16  21        5.35        3.42     15.45 o 
   0   0  22     1113.90     1196.08     42.83 o 
   1   0  22      720.71      745.22     19.34 o 
   2   0  22      221.78      237.61     26.28 o 
   3   0  22        0.57       -6.21      8.58 o 
   4   0  22      205.39      195.84     11.80 o 
   5   0  22       67.48       69.26     14.25 o 
   6   0  22      103.21      183.48     31.85 o 
   7   0  22       60.12      108.71     18.61 o 
   1   1  22        6.38        7.47      6.53 o 
   2   1  22       10.34       21.91      6.70 o 
   3   1  22      322.06      323.23      9.74 o 
   4   1  22       81.30      108.61      8.65 o 
   5   1  22       38.09       42.96      9.76 o 
   6   1  22       95.40      113.49     15.68 o 
   7   1  22      106.98      178.55     17.62 o 
   8   1  22        1.63        3.63     20.50 o 
   0   2  22      752.43      721.73     19.37 o 
   1   2  22        0.00        7.41      7.20 o 
   2   2  22      242.85      239.64      9.13 o 
   3   2  22       94.50      114.58      8.73 o 
   4   2  22        0.17       -7.03      7.03 o 
   5   2  22       31.66       49.03      8.32 o 
   6   2  22        2.73        2.81      9.42 o 
   7   2  22       43.20       33.16     16.16 o 
   8   2  22       31.44       -1.44     22.62 o 
   1   3  22       23.65       28.51      7.28 o 
   2   3  22        2.21        3.05      7.55 o 
   3   3  22      125.84      142.82     10.51 o 
   4   3  22      145.08      217.24     18.78 o 
   5   3  22        0.47       -6.81      6.81 o 
   6   3  22        0.17       18.40     23.10 o 
   7   3  22      201.55      220.28     23.34 o 
   8   3  22       43.66       47.59     25.65 o 
   0   4  22     1196.42     1171.74     36.51 o 
   1   4  22      389.38      317.72      9.84 o 
   2   4  22      126.56      158.00     11.37 o 
   3   4  22      180.74      172.15      8.74 o 
   4   4  22       28.38       29.44      6.97 o 
   5   4  22       27.27       45.80     12.29 o 
   6   4  22       68.22       97.32     11.67 o 
   7   4  22        3.94       -5.52     16.49 o 
   8   4  22       82.90       81.11     24.55 o 
   1   5  22       34.38       27.38      8.09 o 
   2   5  22       18.78       24.49      6.86 o 
   3   5  22        9.15        6.04      5.86 o 
   4   5  22       31.51       29.59      6.99 o 
   6   5  22       50.16       71.71     11.47 o 
   7   5  22        0.71       -6.54     10.37 o 
   8   5  22       21.84        4.24     13.61 o 
   0   6  22      240.42      196.50     25.24 o 
   1   6  22       33.96       29.59      7.49 o 
   2   6  22      147.43      165.95     22.12 o 
   3   6  22       18.45       16.53      6.15 o 
   4   6  22       66.77       82.69      9.38 o 
   6   6  22       27.03       31.66     10.81 o 
   7   6  22        1.23        4.49     10.75 o 
   8   6  22        0.02       16.11     14.30 o 
   1   7  22        4.04        0.64      6.85 o 
   2   7  22       53.41       49.21      8.33 o 
   3   7  22      193.66      196.26     13.36 o 
   4   7  22       47.00       27.71      7.17 o 
   5   7  22        2.85        3.26      6.67 o 
   6   7  22       20.04       29.70      8.72 o 
   7   7  22        5.22        8.77     11.36 o 
   8   7  22      157.78      216.04     22.20 o 
   0   8  22       97.71       99.57     20.13 o 
   1   8  22        8.66       25.32      8.90 o 
   2   8  22      319.53      316.90     10.92 o 
   3   8  22       35.32       38.29      8.67 o 
   4   8  22      414.47      378.51     12.89 o 
   5   8  22        3.95        9.32      7.80 o 
   6   8  22       67.85       64.30      9.61 o 
   7   8  22        0.58       -5.82      9.50 o 
   1   9  22       60.50       62.50      8.92 o 
   2   9  22      159.68      137.86     14.11 o 
   3   9  22        0.02       -2.82      8.19 o 
   4   9  22       10.36        3.15      6.96 o 
   5   9  22        2.37       -3.92      6.64 o 
   6   9  22       61.44       67.64      9.35 o 
   7   9  22        7.95        1.66     10.02 o 
   0  10  22        4.49        7.16     10.76 o 
   1  10  22        2.73       -6.34      7.24 o 
   2  10  22      198.07      238.34     12.48 o 
   3  10  22        7.40        4.70      8.53 o 
   4  10  22       22.65       28.29      7.85 o 
   5  10  22       72.04       66.19      9.70 o 
   6  10  22        0.17       -1.48      8.75 o 
   1  11  22        6.70       -2.97      6.87 o 
   2  11  22       36.83       41.63      8.47 o 
   3  11  22        6.85       16.27      8.47 o 
   4  11  22       18.01       19.02      7.86 o 
   5  11  22       48.19       42.29      9.19 o 
   6  11  22       11.47       10.40      8.54 o 
   0  12  22      132.79      178.25     20.91 o 
   1  12  22        8.56       14.06      6.93 o 
   2  12  22       21.55       22.45      8.60 o 
   3  12  22      112.75      107.99     22.15 o 
   4  12  22       64.16       47.82     11.87 o 
   5  12  22       94.57      111.59     13.10 o 
   2  13  22       83.13       69.87     16.54 o 
   3  13  22      101.59       82.63     12.95 o 
   4  13  22        1.32       -0.70      7.80 o 
   5  13  22       51.83       35.37     11.93 o 
   0  14  22       18.79       10.75     10.80 o 
   1  14  22        0.03       -2.03      6.40 o 
   2  14  22      132.73      121.48     25.40 o 
   3  14  22       50.74       49.62     10.25 o 
   4  14  22        0.28       -6.94     11.70 o 
   1  15  22       25.97       17.53      7.86 o 
   2  15  22        0.37        0.09     10.45 o 
   1   1  23       10.54       13.95      7.09 o 
   2   1  23       29.46       40.46      8.13 o 
   3   1  23      126.80      111.31     10.54 o 
   4   1  23        0.60       -0.06      6.01 o 
   5   1  23        7.70       13.10      9.29 o 
   6   1  23      117.00      156.85     13.67 o 
   7   1  23        0.68        9.34     13.48 o 
   0   2  23       18.85       17.71     10.07 o 
   1   2  23      639.85      633.37     14.65 o 
   2   2  23      565.80      530.49     12.19 o 
   3   2  23      431.51      439.84     17.11 o 
   4   2  23      161.23      188.79     11.83 o 
   5   2  23       43.74       55.46      8.87 o 
   6   2  23      150.75      218.69     14.95 o 
   7   2  23       14.26       18.03     24.02 o 
   8   2  23       26.66       15.13     19.22 o 
   1   3  23       50.69       49.50      8.97 o 
   2   3  23       16.59       19.54      7.95 o 
   3   3  23        3.59        8.17      7.71 o 
   4   3  23        1.99        3.88      7.54 o 
   5   3  23      139.93      181.07     16.21 o 
   6   3  23       10.24       24.18     17.93 o 
   7   3  23       30.62       27.27     16.19 o 
   8   3  23      144.66      182.80     30.72 o 
   0   4  23       62.80       91.38     12.71 o 
   1   4  23      567.62      530.07     12.63 o 
   2   4  23       88.21      119.28      9.81 o 
   3   4  23      169.33      153.16     18.87 o 
   4   4  23       15.72       11.73      7.64 o 
   5   4  23      240.66      222.70     12.79 o 
   6   4  23        0.94        2.21     12.42 o 
   7   4  23        7.05        3.13     17.09 o 
   8   4  23        8.87       29.56     21.37 o 
   1   5  23       18.27       24.50      7.58 o 
   2   5  23      550.21      475.00     13.41 o 
   3   5  23        2.17        4.80      6.20 o 
   4   5  23       11.59       24.02      7.81 o 
   5   5  23      132.25       98.68     14.06 o 
   6   5  23        0.17        7.64     12.84 o 
   7   5  23        5.66       -6.78     16.47 o 
   8   5  23       53.03      137.00     50.88 o 
   0   6  23     1293.10     1274.60     27.56 o 
   1   6  23       12.60        5.27      6.93 o 
   2   6  23      212.39      167.40     10.61 o 
   3   6  23       94.73      115.59     12.05 o 
   4   6  23       45.69       47.16      8.59 o 
   5   6  23        6.40       -5.89      7.22 o 
   6   6  23       12.26       11.89     10.98 o 
   7   6  23        1.80       -7.12     10.37 o 
   8   6  23       68.67       74.45     16.39 o 
   1   7  23       42.86       42.02      7.55 o 
   2   7  23      145.12      155.78     13.23 o 
   3   7  23       13.65       13.35      8.15 o 
   4   7  23        1.57       -1.98      6.63 o 
   5   7  23       17.36        4.67      6.94 o 
   6   7  23       23.81       37.81      9.56 o 
   7   7  23        3.23       11.22     11.83 o 
   0   8  23        2.75        7.35     10.13 o 
   1   8  23       19.16       13.89      6.85 o 
   2   8  23        8.62        7.08      6.46 o 
   3   8  23       12.04       13.12     10.83 o 
   4   8  23        8.16        2.44      6.26 o 
   5   8  23        0.02       -5.36      6.52 o 
   6   8  23       67.81       56.85      9.63 o 
   7   8  23        3.46        7.27     13.38 o 
   1   9  23        2.55       -3.94      7.09 o 
   2   9  23       56.67       56.09      8.74 o 
   3   9  23       26.36       23.23      8.08 o 
   4   9  23        7.35        1.26      6.55 o 
   5   9  23       32.28       31.86      7.80 o 
   6   9  23        0.32        2.05      8.71 o 
   7   9  23       19.79       28.57     12.56 o 
   0  10  23        2.10        0.62     10.27 o 
   1  10  23        1.31       -0.96      6.57 o 
   2  10  23       59.22       53.08      8.17 o 
   3  10  23       26.25       30.71      9.04 o 
   4  10  23       62.54       60.86     11.04 o 
   5  10  23        1.15        2.55      7.87 o 
   6  10  23       25.02       34.62      9.83 o 
   1  11  23       44.59       51.44      8.15 o 
   2  11  23        2.57        3.98      7.66 o 
   3  11  23       15.86       16.96      9.77 o 
   4  11  23       27.79       28.57      8.45 o 
   5  11  23        0.91        2.25      8.54 o 
   6  11  23        7.49       -1.98     14.59 o 
   0  12  23       66.02       61.30     18.09 o 
   1  12  23        6.37       11.87      6.97 o 
   2  12  23        7.14        9.07     17.33 o 
   3  12  23        0.02       -8.67      9.66 o 
   4  12  23       85.03      138.85     15.87 o 
   5  12  23       56.42       36.53     12.48 o 
   1  13  23       30.43       12.14      6.87 o 
   2  13  23        0.41       -4.14      7.87 o 
   3  13  23       11.62       19.60     12.32 o 
   4  13  23        5.59        1.50      8.76 o 
   0  14  23        5.97       -1.62     10.39 o 
   1  14  23       14.67       15.74      8.26 o 
   2  14  23       63.62       77.30     19.95 o 
   3  14  23        0.16       -2.82     11.55 o 
   1  15  23        6.73        4.31     16.57 o 
   0   0  24     2820.42     2701.47     74.53 o 
   1   0  24       92.74      123.38     14.94 o 
   2   0  24      241.92      227.47     28.72 o 
   3   0  24      287.36      268.42     13.45 o 
   4   0  24      163.66      196.51     15.06 o 
   5   0  24       87.78       97.00     16.32 o 
   6   0  24      210.16      238.10     43.51 o 
   7   0  24       19.44       -6.80     14.85 o 
   1   1  24      389.96      395.51     12.22 o 
   2   1  24        0.31        2.24      7.01 o 
   3   1  24       78.67       62.14      8.28 o 
   4   1  24       16.41        5.45      6.51 o 
   5   1  24       81.60      122.10     12.21 o 
   6   1  24       50.46       87.99     12.16 o 
   7   1  24       31.78       53.84     23.59 o 
   0   2  24        5.34       20.30     10.08 o 
   1   2  24       54.25       72.68      9.62 o 
   2   2  24      165.26      214.11     11.23 o 
   3   2  24       79.84       96.91     11.86 o 
   4   2  24       30.26       31.11      7.33 o 
   5   2  24       54.11       63.83     10.58 o 
   6   2  24       63.18       80.53     11.93 o 
   7   2  24      105.28      111.89     20.88 o 
   8   2  24        9.46      -17.33     17.33 o 
   1   3  24      110.39      165.79     11.55 o 
   2   3  24       42.53       55.66      9.41 o 
   3   3  24       77.74      113.74     16.74 o 
   4   3  24        6.40        4.27      7.52 o 
   5   3  24      115.96      143.53     15.75 o 
   6   3  24       39.79       54.84     14.42 o 
   7   3  24       40.71       25.28     17.24 o 
   8   3  24       24.08       38.21     23.15 o 
   0   4  24     1562.66     1499.56     30.35 o 
   1   4  24       64.83      107.72      9.20 o 
   2   4  24        0.06       -3.82      7.46 o 
   3   4  24      163.43      148.58     16.53 o 
   4   4  24      254.83      209.51     15.44 o 
   5   4  24       56.67       59.84     13.48 o 
   6   4  24       89.16       96.51     19.54 o 
   7   4  24        3.10       -5.38     16.96 o 
   8   4  24       18.19       22.91     33.48 o 
   1   5  24        1.43       -2.43      6.80 o 
   2   5  24      137.80      133.27     11.11 o 
   3   5  24       74.74       50.14      8.67 o 
   4   5  24      139.72      124.81     15.34 o 
   5   5  24       10.16       -2.21     10.07 o 
   6   5  24       68.87       68.22     14.50 o 
   7   5  24        0.47       -0.53     25.69 o 
   0   6  24        0.02        9.05      9.79 o 
   1   6  24        0.08       -6.44      6.44 o 
   2   6  24       87.18      100.82      8.90 o 
   3   6  24        1.63       -1.07      6.09 o 
   4   6  24       12.83        2.68      8.81 o 
   5   6  24       27.75       16.96     10.57 o 
   6   6  24       29.51       19.50     12.57 o 
   7   6  24       48.91       64.75     20.10 o 
   1   7  24        5.15        8.53      7.04 o 
   2   7  24       77.80       72.33      8.60 o 
   3   7  24        4.11        0.70      7.87 o 
   4   7  24       12.21       20.16      9.25 o 
   5   7  24       22.35       17.72      9.16 o 
   6   7  24        6.18        6.46     10.34 o 
   7   7  24       25.91       29.84     14.12 o 
   0   8  24       62.66      125.25     17.04 o 
   1   8  24        0.66        6.43      7.27 o 
   2   8  24      116.62       98.94     23.26 o 
   3   8  24        0.88        0.01      7.56 o 
   4   8  24       25.28       19.20      7.08 o 
   5   8  24       22.27       17.13      8.07 o 
   6   8  24       20.78       11.53      9.64 o 
   1   9  24       17.94       25.42      7.90 o 
   2   9  24       20.10       19.02      7.16 o 
   3   9  24       13.41        7.79      7.84 o 
   4   9  24        1.49        5.52      6.97 o 
   5   9  24        3.36       -2.89      7.77 o 
   6   9  24        1.10       -5.55      8.41 o 
   0  10  24       43.00       58.66     15.68 o 
   1  10  24        2.25        2.13      6.63 o 
   2  10  24       74.50       75.30      8.61 o 
   3  10  24        0.47       -8.38      8.38 o 
   4  10  24        2.29       -3.21      8.43 o 
   5  10  24        8.24       12.97      8.55 o 
   6  10  24      142.15      165.06     16.86 o 
   1  11  24        4.45        0.65      6.69 o 
   3  11  24       22.39       25.46     10.82 o 
   4  11  24        6.75       -7.20      7.20 o 
   5  11  24        8.23        9.22     11.28 o 
   0  12  24        3.82       -3.23     11.08 o 
   1  12  24        0.02       -2.01      7.11 o 
   2  12  24       64.06       49.69      9.89 o 
   3  12  24       75.47       49.52     11.96 o 
   4  12  24       42.98       31.44     11.17 o 
   1  13  24        0.01       -3.22      6.48 o 
   2  13  24       15.55       13.88      8.06 o 
   3  13  24       35.65       21.47     10.42 o 
   0  14  24        3.99        3.56      8.20 o 
   1  14  24        2.58        2.27      6.83 o 
   2  14  24        7.61        6.01     13.82 o 
   1   1  25       62.39       95.48     10.00 o 
   2   1  25       47.39       70.97      8.98 o 
   3   1  25        0.53       -6.51      6.51 o 
   4   1  25        5.98        1.53      8.19 o 
   5   1  25       15.89       26.52      9.90 o 
   6   1  25       54.15       74.20     12.78 o 
   7   1  25        0.11        0.36     13.63 o 
   0   2  25      186.39      246.47     24.70 o 
   1   2  25      145.63      164.21     13.24 o 
   2   2  25      125.12      152.59     14.58 o 
   3   2  25        3.98        8.55      6.99 o 
   4   2  25      218.38      207.63     12.18 o 
   5   2  25      257.93      231.67     12.89 o 
   6   2  25        2.77        8.98     12.31 o 
   7   2  25       10.06      -16.11     16.11 o 
   1   3  25      215.46      259.02     13.69 o 
   2   3  25       17.32       22.66      8.98 o 
   3   3  25       41.39       38.49      8.00 o 
   4   3  25       22.81       35.66     10.94 o 
   5   3  25       23.71       11.76      8.24 o 
   6   3  25       17.28       27.36     13.65 o 
   7   3  25        8.85       25.19     17.06 o 
   0   4  25      103.85      145.76     28.93 o 
   1   4  25        4.11       -4.91      7.65 o 
   2   4  25       24.46        3.58      8.07 o 
   3   4  25        0.15       -3.38      7.68 o 
   4   4  25       33.79       27.43      8.47 o 
   5   4  25        7.38        9.83      9.67 o 
   6   4  25        0.04      -13.94     13.94 o 
   7   4  25        7.38       -9.81     16.27 o 
   1   5  25        7.95        1.88      6.65 o 
   2   5  25       17.41       16.72      9.18 o 
   3   5  25      125.62      160.08     16.26 o 
   4   5  25        7.54       -4.56      8.18 o 
   5   5  25        0.37       -2.72      9.88 o 
   6   5  25        7.00      -10.09     12.86 o 
   7   5  25        1.03      -16.06     36.66 o 
   0   6  25       55.64       41.21     13.04 o 
   1   6  25        0.38       -0.23      7.00 o 
   2   6  25       40.61       38.38      7.66 o 
   3   6  25       20.33       16.92      9.15 o 
   4   6  25       93.59       83.06     11.01 o 
   5   6  25        0.46       -4.68      9.92 o 
   6   6  25        0.46       -7.08     11.65 o 
   7   6  25       12.30        7.40     18.65 o 
   1   7  25       21.60       15.60      7.43 o 
   2   7  25       26.21       23.95      7.40 o 
   3   7  25       11.85       13.29      7.77 o 
   4   7  25        0.67        2.18      9.08 o 
   5   7  25        0.16       -5.17      9.23 o 
   6   7  25        4.48        5.30     23.99 o 
   0   8  25        0.99       -7.78      9.37 o 
   1   8  25       37.56       43.27      8.24 o 
   2   8  25       20.46       15.47      7.38 o 
   3   8  25       19.97       16.59      8.16 o 
   4   8  25      162.32      138.71     17.76 o 
   5   8  25       21.40       14.81      9.20 o 
   6   8  25        1.47       -4.80     12.38 o 
   1   9  25        0.43       -3.94      6.36 o 
   2   9  25       10.02        3.75      7.05 o 
   3   9  25       40.92       34.25      8.56 o 
   4   9  25        4.75        2.39      6.68 o 
   5   9  25        6.94        2.51      7.57 o 
   6   9  25        3.77       -3.87     13.68 o 
   0  10  25        0.19       -5.71     10.12 o 
   1  10  25        1.21       -6.58      6.58 o 
   2  10  25      169.35      149.99     19.92 o 
   3  10  25        1.26       -7.97      7.97 o 
   4  10  25       16.19       14.89      7.65 o 
   5  10  25       23.46       20.99      8.06 o 
   1  11  25        0.92       -4.60      6.97 o 
   2  11  25        0.07       -0.76      8.45 o 
   3  11  25        8.52       17.62      9.24 o 
   4  11  25        5.59        3.07      7.59 o 
   0  12  25       37.78       30.57     12.42 o 
   1  12  25        0.65        4.06      7.03 o 
   2  12  25       36.35       11.92      8.95 o 
   3  12  25        0.06       -3.46      9.15 o 
   1  13  25        0.38       -4.68      6.82 o 
   2  13  25       10.16      -10.15     10.15 o 
   0   0  26     2286.69     2069.99     64.99 o 
   1   0  26       19.03       48.65     27.09 o 
   2   0  26       28.26       52.81     11.75 o 
   3   0  26        4.37       -9.49      9.49 o 
   4   0  26       82.95       88.12     12.83 o 
   5   0  26      133.80      104.83     17.57 o 
   6   0  26       71.06      100.51     18.53 o 
   7   0  26       13.23       68.79     34.46 o 
   1   1  26       32.80       35.57      9.35 o 
   2   1  26      245.06      265.44     16.53 o 
   3   1  26       47.00       64.90      8.60 o 
   4   1  26        8.01        5.91      7.50 o 
   5   1  26        9.80       -1.15      9.13 o 
   6   1  26        0.22        5.34     17.06 o 
   7   1  26       78.15      109.39     25.99 o 
   0   2  26       39.44       44.29     13.83 o 
   1   2  26      206.34      234.26     12.78 o 
   2   2  26        0.04       -2.83      7.66 o 
   3   2  26       75.19       91.60      9.10 o 
   4   2  26        3.30       10.00      9.10 o 
   5   2  26        4.50        6.00     13.23 o 
   6   2  26       87.50      115.22     16.30 o 
   7   2  26        0.05        9.74     17.52 o 
   1   3  26        5.39        5.19      8.59 o 
   2   3  26       76.71       70.44      9.78 o 
   3   3  26      354.39      326.66     12.16 o 
   4   3  26        0.96       -1.69      7.71 o 
   5   3  26        0.64       12.26      9.95 o 
   6   3  26       14.61       33.66     14.10 o 
   7   3  26       18.37       19.65     17.92 o 
   0   4  26       35.04       34.14     11.81 o 
   1   4  26        3.81       14.44      8.30 o 
   2   4  26        1.27       -1.92      7.98 o 
   3   4  26       37.34       38.77      9.34 o 
   4   4  26      278.82      289.88     13.26 o 
   5   4  26       18.81       18.64     10.07 o 
   6   4  26       13.40        5.99     13.71 o 
   7   4  26       67.35       86.49     21.77 o 
   1   5  26       54.79       52.90      8.84 o 
   2   5  26       68.42       58.97     16.84 o 
   3   5  26        6.50       34.55      8.59 o 
   4   5  26        1.65       -8.64      8.64 o 
   5   5  26        0.09       -9.25      9.25 o 
   6   5  26       36.07       39.27     16.14 o 
   0   6  26        1.34       -7.12      9.43 o 
   1   6  26       20.04       47.69     13.10 o 
   2   6  26       96.93       64.66      9.87 o 
   3   6  26       11.36        1.54      7.90 o 
   4   6  26        2.67       -2.76      8.70 o 
   5   6  26        0.81       -0.37     10.25 o 
   6   6  26        0.68       -8.99     12.92 o 
   1   7  26       18.37       13.75      7.34 o 
   2   7  26        0.58       -6.42      6.42 o 
   3   7  26       40.31       29.90     11.01 o 
   4   7  26        9.19        2.33      9.84 o 
   5   7  26       34.36       27.67     10.55 o 
   6   7  26        6.25       10.56     16.38 o 
   0   8  26        4.38       19.57     10.33 o 
   1   8  26        2.11        0.72      6.48 o 
   2   8  26       58.73       58.01      8.25 o 
   3   8  26        1.25       -2.51      7.77 o 
   4   8  26       56.07       29.03      9.69 o 
   5   8  26       50.96       34.10     10.66 o 
   1   9  26       19.78       14.11      6.78 o 
   2   9  26        0.01        0.23      7.00 o 
   3   9  26        2.16       -5.14      7.88 o 
   4   9  26        0.15        4.38      9.05 o 
   5   9  26       37.51       49.91     12.29 o 
   0  10  26        8.74       -1.63      9.57 o 
   1  10  26        0.00       -6.52      6.52 o 
   2  10  26       53.62       68.13     17.43 o 
   3  10  26       18.58       12.66      8.97 o 
   4  10  26        0.00       -2.24      7.09 o 
   1  11  26        2.66       -2.18      6.84 o 
   2  11  26        0.65       -6.89      8.38 o 
   3  11  26       80.08       66.20     12.09 o 
   4  11  26       11.51        2.72      8.70 o 
   0  12  26        1.97       -6.52     14.20 o 
   1  12  26        3.34        4.32      7.24 o 
   2  12  26        6.09       -4.23      8.49 o 
   1   1  27      101.64      180.65     14.50 o 
   2   1  27      178.34      198.19     15.22 o 
   3   1  27        0.17        2.49      7.25 o 
   4   1  27       77.01      105.48     10.13 o 
   5   1  27       13.85        8.28     10.25 o 
   6   1  27        2.58       -7.34     10.49 o 
   7   1  27       48.79       54.57     17.47 o 
   0   2  27       20.91       23.31     15.43 o 
   1   2  27      319.67      298.64     12.00 o 
   2   2  27       56.76       52.98      9.82 o 
   3   2  27       76.95      106.57     11.05 o 
   4   2  27       72.17       91.71     10.65 o 
   5   2  27        6.02       10.83      9.57 o 
   6   2  27        1.24      -12.47     12.47 o 
   1   3  27       83.45       94.18     10.57 o 
   2   3  27        3.23       -0.39      8.48 o 
   3   3  27       39.85       38.98      9.12 o 
   4   3  27        0.23        0.98      7.44 o 
   5   3  27       87.11       88.75     12.22 o 
   6   3  27        3.31       20.97     14.30 o 
   0   4  27       14.24       17.76     11.21 o 
   1   4  27       40.73       53.42      9.86 o 
   2   4  27        9.43        2.25      7.86 o 
   3   4  27       37.46       42.31      8.21 o 
   4   4  27       46.51       53.63     10.55 o 
   5   4  27       20.63       19.57     10.73 o 
   6   4  27       33.34       54.92     16.09 o 
   1   5  27       55.91       49.44      8.64 o 
   2   5  27       10.51        6.63      8.24 o 
   3   5  27       72.62       77.89     15.01 o 
   4   5  27        6.99       -4.10      9.04 o 
   5   5  27        4.26       -1.12      9.89 o 
   6   5  27       13.00       18.21     32.01 o 
   0   6  27      249.41      254.49     22.05 o 
   1   6  27        9.35        6.65      7.22 o 
   2   6  27        0.18       -5.81      7.81 o 
   3   6  27      100.01      143.57     19.27 o 
   4   6  27        0.85       14.32      8.55 o 
   5   6  27        0.11       -5.59     10.41 o 
   6   6  27        5.38       31.70     35.64 o 
   1   7  27       36.67       21.93      6.88 o 
   2   7  27        7.22        6.43      8.18 o 
   3   7  27       34.30       27.16     10.63 o 
   4   7  27        8.54       -4.10      8.57 o 
   5   7  27        3.00        6.85     10.49 o 
   0   8  27        9.74        5.83     12.43 o 
   1   8  27       28.18       10.99      6.89 o 
   2   8  27        2.46       -1.90      6.73 o 
   3   8  27       35.26       15.39      9.73 o 
   4   8  27       40.67       29.33      9.97 o 
   5   8  27        8.52        6.34     16.12 o 
   1   9  27       10.68        4.55      7.16 o 
   2   9  27       49.87       39.57     10.88 o 
   3   9  27       38.61       31.16      8.85 o 
   4   9  27       20.79       12.66     11.41 o 
   0  10  27       41.44       45.69     21.94 o 
   1  10  27       76.00      100.84     21.40 o 
   2  10  27       43.97       48.47     11.52 o 
   3  10  27        3.73        3.77      7.88 o 
   4  10  27        0.67       -4.18      8.71 o 
   1  11  27        4.87        1.89      7.43 o 
   2  11  27        2.95       -4.81      8.51 o 
   3  11  27        1.07       12.57     13.35 o 
   0  12  27        1.53       -0.48     19.61 o 
   1  12  27       20.41       27.22     13.99 o 
   0   0  28        7.33       -3.56     20.81 o 
   1   0  28        1.96       10.38     14.86 o 
   2   0  28       20.34       15.87     11.22 o 
   3   0  28        0.67        1.09     10.09 o 
   4   0  28       70.77       96.62     14.77 o 
   5   0  28        0.82       17.06     15.50 o 
   6   0  28       21.94       10.83     15.10 o 
   1   1  28       62.24       69.24      9.58 o 
   2   1  28      107.77      144.91     14.67 o 
   3   1  28        0.23        0.79      7.87 o 
   4   1  28       72.50       86.75     10.61 o 
   5   1  28        7.17        1.49     10.08 o 
   6   1  28        0.25       -9.52     10.84 o 
   0   2  28        4.06       24.61     14.60 o 
   1   2  28      313.20      322.23     12.47 o 
   2   2  28        3.57        6.28      8.60 o 
   3   2  28        0.06       -3.46      8.43 o 
   4   2  28        5.03        7.12      8.49 o 
   5   2  28        5.00        7.99     10.57 o 
   6   2  28       11.47       17.95     14.91 o 
   1   3  28      149.60      216.92     19.37 o 
   2   3  28        0.21        5.88      8.69 o 
   3   3  28       10.74       11.30      8.95 o 
   4   3  28        0.03        0.10     11.57 o 
   5   3  28       13.14       33.26     20.33 o 
   6   3  28        0.38       11.37     17.93 o 
   0   4  28        0.31        5.11     10.66 o 
   1   4  28        7.29       15.82      9.53 o 
   2   4  28        8.42        7.26      8.04 o 
   3   4  28       61.54       87.61     17.71 o 
   4   4  28        0.00       11.39     11.85 o 
   5   4  28        1.36       -5.02     10.99 o 
   6   4  28        0.46        1.65     13.82 o 
   1   5  28       19.61       12.81      8.54 o 
   2   5  28        9.88        6.46      8.12 o 
   3   5  28      102.12       96.93     15.80 o 
   4   5  28        7.27        4.96      9.42 o 
   5   5  28        0.82       -0.50     10.81 o 
   0   6  28        1.08       11.33     10.00 o 
   1   6  28        8.98        5.61      7.96 o 
   2   6  28       41.64       26.70      8.91 o 
   3   6  28        5.13       -2.65      8.89 o 
   4   6  28        3.38       16.14      9.45 o 
   5   6  28       35.55       27.56     13.30 o 
   1   7  28        2.90        4.71      8.26 o 
   2   7  28        0.08       -4.62      7.95 o 
   3   7  28       28.59       11.72      8.94 o 
   4   7  28        0.04       -1.72     11.27 o 
   5   7  28       47.02       70.69     20.64 o 
   0   8  28        3.53        7.13     10.59 o 
   1   8  28       15.18        5.95      6.79 o 
   2   8  28        0.24        8.08      8.34 o 
   3   8  28       18.79        0.44      8.96 o 
   4   8  28       40.89       54.81     22.77 o 
   1   9  28        5.58        0.16      6.66 o 
   2   9  28       31.30       29.40      9.18 o 
   3   9  28       11.29       11.51      9.59 o 
   0  10  28       69.33       96.01     21.13 o 
   1  10  28        3.00       -0.79      6.98 o 
   2  10  28        0.17       -1.54      8.08 o 
   3  10  28       14.57       16.64     15.02 o 
   1  11  28       47.89       77.00     14.62 o 
   1   1  29       40.62       58.80     12.42 o 
   2   1  29       19.48       42.52      9.99 o 
   3   1  29       36.11       60.12     10.22 o 
   4   1  29       13.39       20.25      9.31 o 
   5   1  29        5.04       -8.82      9.85 o 
   0   2  29       16.95       17.10     14.87 o 
   1   2  29       34.66       47.12     15.29 o 
   2   2  29       12.08        2.47      8.85 o 
   3   2  29       61.86      104.20     14.41 o 
   4   2  29       11.50       26.53      9.65 o 
   5   2  29        2.54        6.34     10.06 o 
   1   3  29       81.52      102.87     11.28 o 
   2   3  29        2.81       -3.95      9.29 o 
   3   3  29        0.02        1.91      9.41 o 
   4   3  29        4.86       -1.92     13.85 o 
   5   3  29       18.05       17.12     13.54 o 
   0   4  29       97.06       87.55     21.50 o 
   1   4  29       19.76       14.03     10.10 o 
   2   4  29       12.87       19.23     11.08 o 
   3   4  29        1.10       -8.30      8.30 o 
   4   4  29        1.89        2.41      9.93 o 
   5   4  29       18.66       19.78     23.94 o 
   1   5  29        7.44        3.55     10.09 o 
   2   5  29        0.11        0.35      8.33 o 
   3   5  29       76.13       49.13     10.97 o 
   4   5  29        0.98        0.83      9.69 o 
   5   5  29        3.60      -15.52     15.52 o 
   0   6  29        5.18        1.67     13.71 o 
   1   6  29        4.29        9.42      8.28 o 
   2   6  29        0.02       -3.62      8.56 o 
   3   6  29       34.01       30.65     10.84 o 
   4   6  29       23.87       11.89      9.26 o 
   1   7  29        0.02        1.55      7.80 o 
   2   7  29        8.34        2.59      8.75 o 
   3   7  29       14.25       -2.18      9.42 o 
   4   7  29        1.45       -8.49     15.59 o 
   0   8  29        7.41        3.44     10.38 o 
   1   8  29       96.16       91.01     16.13 o 
   2   8  29       29.62       40.86     17.15 o 
   3   8  29       15.28       22.31     16.26 o 
   1   9  29       40.23       34.15      9.11 o 
   2   9  29        0.04       -1.88     11.37 o 
   0  10  29       13.85       23.81     28.11 o 
   1  10  29       18.64       15.49     11.23 o 
   1   0  30      146.64      322.25     28.90 o 
   2   0  30        5.19       -6.87     14.90 o 
   3   0  30       13.71       28.39     12.94 o 
   4   0  30       35.58       53.85     26.48 o 
   5   0  30       66.29      100.20     21.21 o 
   1   1  30       70.89       98.85     16.01 o 
   2   1  30      112.33      133.06     17.22 o 
   3   1  30        0.67       12.96      9.63 o 
   4   1  30       73.19       90.65     15.96 o 
   5   1  30       12.59       16.32     12.96 o 
   0   2  30       79.66      144.45     21.90 o 
   1   2  30        6.98       16.83     24.22 o 
   2   2  30        0.01        3.53      9.32 o 
   3   2  30        0.04        1.71      9.00 o 
   4   2  30       12.55        7.42      9.39 o 
   5   2  30       18.34       18.55     13.19 o 
   1   3  30        9.49        9.02      9.04 o 
   2   3  30        2.36       12.51      9.08 o 
   3   3  30       14.07       15.19      8.98 o 
   4   3  30        2.75        2.38     12.67 o 
   0   4  30       53.48       63.78     18.81 o 
   1   4  30        9.52       15.28      9.70 o 
   2   4  30       22.33       20.91      9.13 o 
   3   4  30       16.38       10.20      9.89 o 
   4   4  30       12.18       19.95     10.64 o 
   1   5  30        0.84       -9.00      9.00 o 
   2   5  30        2.23        2.31      9.17 o 
   3   5  30        0.55        3.76     10.29 o 
   4   5  30        0.87      -15.95     16.26 o 
   0   6  30        8.30       16.89     12.55 o 
   1   6  30        0.00       -4.69      9.05 o 
   2   6  30        3.32       -2.25      8.30 o 
   3   6  30       25.29       23.09     12.51 o 
   1   7  30      122.20      236.22     27.61 o 
   2   7  30        9.94       13.15      9.58 o 
   3   7  30        1.82       -0.08     21.19 o 
   0   8  30        1.08        0.21     10.58 o 
   1   8  30       20.66       23.06     10.57 o 
   2   8  30       28.43      113.34     26.33 o 
   1   1  31        0.26        6.23     10.82 o 
   2   1  31        0.46        2.37      9.41 o 
   3   1  31       64.50       83.04     11.46 o 
   4   1  31        7.81        8.99     29.66 o 
   0   2  31      221.23      272.16     20.09 o 
   1   2  31        0.55        5.74     11.73 o 
   2   2  31        1.99       -0.30      9.22 o 
   3   2  31        0.99       -9.04      9.04 o 
   4   2  31        1.97        4.92     14.77 o 
   1   3  31       12.71       -1.39      8.88 o 
   2   3  31       14.76       27.31      9.96 o 
   3   3  31        0.41        2.32     10.08 o 
   0   4  31       98.68      139.92     21.98 o 
   1   4  31       10.92       16.24      9.11 o 
   2   4  31        0.20       -1.92      8.54 o 
   3   4  31       11.43       13.76     13.53 o 
   1   5  31        0.03       -3.38     10.99 o 
   2   5  31        3.04        0.02      9.07 o 
   3   5  31      159.34      236.60     34.50 o 
   0   6  31        2.48      -10.81     11.87 o 
   1   6  31       10.98        8.55     11.16 o 
   2   6  31        2.43       -1.12     14.88 o 
   1   7  31        0.01       24.84     16.30 o 
   0   0  32       84.39      112.21     29.89 o 
   1   0  32        7.10        4.39     31.06 o 
   2   0  32        1.79       -6.31     14.91 o 
   3   0  32        2.27       -6.51     18.46 o 
   1   1  32       10.47        6.82     11.87 o 
   2   1  32       24.22       26.22     12.08 o 
   3   1  32        4.40        6.93     14.93 o 
   0   2  32        0.73       -2.12     24.74 o 
   1   2  32        5.42        7.18     12.16 o 
   2   2  32        3.32       14.34     14.42 o 
   1   3  32       25.59       39.85     14.53 o 
   2   3  32       94.79      123.82     21.47 o 
   0   4  32       46.45       93.48     20.13 o 
   1   4  32       66.21      110.10     27.82 o 
   2   4  32        4.98      -14.65     14.65 o 
   1   5  32        3.82      -18.54     20.43 o 
   1   1  33       10.74        9.14     20.50 o 
                                                 
